# Supplementary material for: Tissue-specific silencing of integrated transgenes achieved through endogenous RNA interference in Caenorhabditis elegans
Source: RNA Biol. 2024 Mar 26;21(1):1–10. doi: 10.1080/15476286.2024.2332856 (PMC10978027; doi:10.1080/15476286.2024.2332856)
Supplement: Supplemental Material [file KRNB_A_2332856_SM5859.zip]

Archive with 3 entries (3 files):
- figure S1.jpg
- figure S2.jpg
- supplementary Data1.xlsx
