# Supplementary material for: Tissue-specific silencing of integrated transgenes achieved through endogenous RNA interference in Caenorhabditis elegans
Source: RNA Biol. 2024 Mar 26;21(1):1–10. doi: 10.1080/15476286.2024.2332856 (PMC10978027; doi:10.1080/15476286.2024.2332856)
Supplement: Supplemental Material [file KRNB_A_2332856_SM5859.zip › supplementary Data1.xlsx]

## Sheet: heatmap20161222sequence
sequence	gene	stack	MSAPPAPP MU_BODVL1	MSAPAPAP MU_BODVL2	DAAPA MU_BODVL3	MSAPPPAA MU_BODVL4	DAAPP MU_BODVL5	DAAAA MU_BODVL6	MSAAPPPAA MU_BODVL7	DAPAA MU_BODVL8	MSAAPPPAP MU_BODVL9	CAPAAAA MU_BODVL10	MSAAPPPPA MU_BODVL11	CAPAAAP MU_BODVL12	MSAAPPPPP MU_BODVL13	CAPAAPA MU_BODVL14	MSPAPPAA MU_BODVL15	CAPAAPP MU_BODVL16	CAPAPPA MU_BODVL19	CAPAPPP MU_BODVL22	CAPPPPV MU_BODVL23	MSPPPAPP MU_BODVR1	MSPPAPAP MU_BODVR2	DPAPA MU_BODVR3	MSPPPPAA MU_BODVR4	DPAPP MU_BODVR5	DPAAA MU_BODVR6	MSPAPPPAA MU_BODVR7	DPPAA MU_BODVR8	MSPAPPPAP MU_BODVR9	CPPAAAA MU_BODVR10	MSPAPPPPA MU_BODVR11	CPPAAAP MU_BODVR12	MSPAPPPPP MU_BODVR13	CPPAAPA MU_BODVR14	MSPAPPAP MU_BODVR15	CPPAAPP MU_BODVR16	ABPRPPPPPAA MU_BODVR19	CPPAPPA MU_BODVR20	CPPAPPP MU_BODVR21	CPPPPPV MU_BODVR24	MSAPAPPA MU_BODDL1	MSAPAAAP MU_BODDL2	MSAPPPPA MU_BODDL3	MSAPAPPP MU_BODDL4	MSAPPPPP MU_BODDL5	MSAPPPAP MU_BODDL6	DAPPAA MU_BODDL7	DAAAP MU_BODDL8
F32A5.1	ada-2	ada-2a_XIL0334_20140301_0001_S1	0	0	0	0	0	0	0	0	0	0	0	0	0	0	0	0	0	0	0	0	0	0	0	0	0	0	0	0	0	0	0	0	0	0	0	0	0	0	0	0	0	0	0	0	0	0	0
C25A1.11	aha-1	aha-1_XIL029_20131021_0001_S1	0.0182483	0.198307	0.0181662	0.0840914	0.0374313	0.00251717	0.0285813	0.0294116	0.0182683	0.0230428	0.0421656	0.0409197	0.0169892	0.0665063	0.0266185	0.612944	0.177015	0.00432537	0.0653907	0.00169593	0.00722221	0.0109528	0.0131053	0.00658865	0.0137378	0.0170056	0.0227222	0.017068	0.0392627	0.0372257	0.00338435	0.00696665	0.0108241	0.0401932	0.0357409	0.201357	0.112545	0.0101135	0.0356642	0.0321852	0.236101	0.032995	0.0572883	0.0269976	0.0266259	0.0897774	0.0442559
C25A1.11	aha-1	aha-1_XIL029_20131021_0004_S1	0.0238232	0.00441943	0	0.00882289	0.00143719	0.0308055	0.0392138	0.0250147	0.0437415	0.0132175	0.00993259	0.0122867	0.0238325	0.00183286	0.0157521	0.0607908	0.0319968	0.000956473	0.0101159	0.0265126	0.0375164	0.0303481	0.0165811	0	0.00845767	0.0560834	0.0318435	0.0144401	0.0264383	0.0185494	0.00848916	0.0269238	0.011687	0.0175708	0.0204091	0.0164764	0.0215769	0.0194169	0.00272354	0.0182792	0.0140183	0.00753614	0.0108522	0	0.00677835	0.058652	0.0217259
C41G7.5	ahr-1	ahr-1_RW11860_20141009_0002_S1	0	0	0	0	0	0	0	0	0	0	0	0	0	0	0	0	0	0	0	0	0	0	0	0	0	0	0	0	0	0	0	0	0	0	0	0	0	0	0	0	0	0	0	0	0	0	0
R08B4.2	alr-1	alr-1_RW10701_20140322_0001_S1	0	0	0	0	0	0	0	0	0	0	0	0	0	0	0	0	0	0	1.51485	0	0	0	0	0	0	0	0	0	0	0	0	0	0	0	0	0	0	0	0	0	0	0	0	0	0	0	0
K06A1.1	aptf-1	aptf-1_XIL0228_20140812_0002_S1	0	0	0	0	0	0	0	0	0	0	0	0	0	0	0	0	0	0	0	0	0	0	0	0	0	0	0	0	0	0	0	0	0	0	0	0	0	0	0	0	0	0	0	0	0	0	0
F28C6.2	aptf-3	aptf-3_XIL0692_20141107_0001_S1	0	0	0	0	0	0	0	0	0	0	0	0	0	0	0	0	0	0	0	0	0	0	0	0.595604	0	0	0	0	0	0	0	0	0	0	0	0	0	0	0	0	0.33407	0	0	0	0	0	0
K08F8.2	atf-2	atf-2_RW11824_20140104_0001_S1	4.35009	4.9826	4.67983	4.50655	4.42385	4.29624	4.79388	4.37012	4.58822	1.10599	0	0	0.89146	0	0	0.730878	0	2.24477	0	4.87173	4.60249	3.27909	2.61699	3.99079	4.18685	2.93736	3.61393	2.47952	0	0	0.423557	0	0	0.678444	0	4.76001	0.0497198	0.0226949	2.16928	3.84388	3.81447	4.05795	4.24209	3.98912	2.37588	3.02603	4.82348
K08F8.2	atf-2	atf-2_XIL255_20161024_001_S1	5.2604	5.21453	5.30537	5.04875	4.82125	4.91002	4.65901	4.64396	5.12087	4.86114	5.0502	4.85146	4.58629	4.35947	3.99775	4.13703	3.85044	4.0413	1.87987	5.58671	5.7737	5.73212	5.12338	6.32174	5.21514	5.38613	5.16992	5.08019	5.10586	4.93392	4.92836	4.61853	4.74309	4.67244	4.087	5.14148	4.32474	3.56809	3.65833	5.02243	5.19997	4.75412	4.70785	3.89186	5.06371	4.48126	4.79469
K08F8.2	atf-2	atf-2_XIL255_20161024_002_S1	5.32657	5.05878	5.2199	4.85626	4.36522	4.26849	4.63375	4.36436	4.20612	5.23348	5.4957	4.88359	5.72278	4.9547	5.0946	4.83181	4.87088	5.2066	4.21851	5.23722	5.68746	5.09579	5.0213	4.25586	4.18694	4.84157	4.34322	4.4406	5.04505	5.20089	4.97145	5.10288	4.74892	4.6754	4.44272	5.50565	4.94742	4.71558	4.3397	5.20049	5.23846	4.61316	4.40906	4.54557	4.81796	4.35581	5.01541
F45E6.2	atf-6	atf-6_XIL0163_20140116_0002_S1	2.40483	2.61001	2.00372	2.82462	2.6851	2.59696	3.33823	2.61189	2.87074	1.91932	2.42528	2.519	2.20352	0.674339	1.57463	0.48649	0.674339	0.674339	1.62662	2.93807	3.38068	1.59453	3.69482	2.94193	1.88291	2.33241	2.53968	2.42499	1.23057	1.48027	1.77028	1.69431	1.04349	1.97197	1.82829	3.10359	1.22143	0.573235	1.45811	2.95137	2.61286	1.5267	3.11586	2.35992	2.04948	2.38629	1.37707
F45E6.2	atf-6	atf-6_XIL0164_20140916_0001_S1	4.25554	3.44353	1.00657	4.40661	5.26536	0	0	0	0	0	0	0	0	0	1.93009	0	0	0	0	5.35351	4.50111	4.49926	4.11563	3.99228	0.891168	0.891168	2.17395	0.524631	0	0	0	0	0	0	0	0	0	0.891168	0	6.08867	5.58711	3.65263	0	3.66821	1.79758	4.52448	0
C07G2.2	atf-7	atf-7_XIL0431_20140904_0001_S1	5.75222	5.74253	6.04777	5.86673	5.05556	5.98794	6.09658	6.22109	6.07372	5.28798	5.41337	4.24957	4.4954	5.00881	4.21671	3.56072	4.69837	4.74922	3.84837	6.20413	6.16983	6.167	6.53749	6.16567	6.41562	6.01039	6.32757	5.46737	5.9656	5.47876	4.66209	5.21409	5.59836	4.61211	3.92415	5.23979	5.22902	5.27975	4.5324	5.44748	6.00603	5.50148	6.12064	6.21798	5.86166	5.32086	6.43045
C07G2.2	atf-7	atf-7_XIL0433_20140429_0001_S1	1.16588	5.06714	1.16588	0	2.15227	0.368639	1.16588	0	0	0	0	0	0.368639	3.61125	0	1.16588	2.33756	1.16588	1.35174	4.60583	4.46245	4.26874	2.26874	2.26874	3.01589	0.189403	3.48647	2.26874	2.26874	3.37973	2.26874	3.96595	2.26874	2.26874	2.26874	2.9572	5.02007	2.9572	2.9572	3.32517	5.03925	0	1.92598	0.425975	0	2.26874	2.26874
F17A9.3	atf-8	atf-8_XIL0332_20140922_0002_S1	0	0	0	0	0	0	0	0	0	0	0	0	0	0	0	0	0	0	0	0	0	0	0	0	0	0	0	0	0	0	0	0	0	0	0	0	0	0	0	0	0	0	0	0	0	0	0
F17A9.3	atf-8	atf-8_XIL0333_20140405_0001_S1	0	0	0	0	0	0	0	0	0	0	0	0	0	0	0	0	0	0	0	0	0	0	0	0	0	0	0	0	0	0	0	0	0	0	0	0	0	0	0	0	0	0	0	0	0	0	0
Y87G2A.3	atg-4.1	atg-4.1a_XIL042_20140107_0001_S1	0	0	0	0	0	0	4.51675	0	5.46223	3.35786	5.52578	0	5.80376	0	4.86038	2.86257	2.84308	3.88125	2.47386	0	0	0	0	2.13596	0	4.69776	0	5.11785	2.01022	5.25506	2.58225	5.11746	3.268	4.57922	2.47923	5.3497	3.97774	3.87647	2.55121	0	0	0	0	0	0	5.22184	0
C44B9.4	athp-1	athp-1_XIL0546_20140616_0001_S1	5.17639	3.91523	0	1.65688	0	0	0.34263	0	0.0215473	0	0	0	0	0	3.38774	1.59996	0	0	0.492436	5.91266	4.97456	0	2.83749	0	0	2.41831	0	2.76422	0	1.798	0.798004	2.30974	0.798004	3.70005	1.09695	0	2.6526	0	1.27019	5.38749	5.71392	3.17717	0	3.26425	3.48186	0	0
C44B9.4	athp-1	athp-1_XIL0547_20140614_0001_S1	3.61676	3.33486	1.97688	2.17442	1.91027	2.33953	0	0	0	2.91037	0	3.52146	3.0241	0	0	2.49066	0	0	0	2.79826	3.21781	2.76332	2.73219	2.96308	2.17608	2.76558	0	0	0	0	3.47322	3.26516	0	0	0	0	0	0	0	3.97092	4.52131	2.54645	2.26624	0	0	0	0
H20J04.2	athp-2	athp-2_XIL01264_20160728_2_S1	5.4684	5.846	6.35642	6.54818	6.82691	6.35305	6.04164	6.64971	6.32703	1.29105	5.65991	6.6182	2.82978	0	0.891281	3.38407	1.91619	3.02135	1.15286	6.4953	6.2769	6.30447	7.74216	5.90082	6.33515	7.07566	6.8074	6.8205	5.18593	6.18193	4.49957	5.78152	5.43743	6.24135	5.0137	7.34574	4.67665	5.17866	4.14811	6.49619	5.48212	6.47655	5.82438	6.10904	6.31618	7.16023	7.33573
F54C4.3	attf-3	attf-3_XIL0560_20140702_0001_S1	1.16406	1.16406	1.16406	1.16406	1.16406	1.16406	1.16406	1.16406	1.16406	1.16406	1.16406	1.16406	1.16406	1.16406	1.16406	1.16406	1.16406	1.16406	1.16406	1.16406	1.16406	1.16406	1.16406	1.16406	1.16406	1.16406	1.16406	1.16406	1.16406	1.16406	1.16406	1.16406	1.16406	1.16406	1.16406	1.16406	1.16406	1.16406	1.16406	1.16406	1.16406	1.16406	1.16406	1.16406	1.16406	1.16406	1.16406
Y18D10A.1	attf-6	attf-6_XIL01073_20150402_0001_S1	0	0	0	0	0	0	0	0	0	0	0	0	0	0	0	0	0	0	0	0	0	0	0	0	0	0	0	0	0	0	0	0	0	0	0	0	0	0	0	0	0	0	0	0	0	0	0
B0035.1	B0035.1	B0035.1_XIL0769_20141214_0001_S1	0	0	0	0	0	0	0	0	0	0	0	0	0	0	0	0	0	0	0	0	0	0	0	0	0	0	0	0	0	0	0	0	0	0	0	0	0	0	0	0	0	0	0	0	0	0	0
B0250.4	B0250.4	B0250.4_XIL0968_20150318_0001_S1	3.25853	3.71142	2.51323	3.24379	2.40618	3.17379	3.53914	3.19523	4.03044	4.03145	3.95817	3.51058	3.88997	3.59695	4.29493	3.12919	3.40156	3.40393	4.48671	3.57256	3.66523	2.15352	4.18848	2.62942	2.83987	3.64877	2.88628	3.86625	3.14602	4.36333	3.22448	3.89792	3.66774	4.32589	2.51774	3.67277	3.35567	3.53478	4.12991	3.63739	3.62947	3.4089	3.92748	3.52645	3.70351	3.28273	3.55842
B0250.4	B0250.4	B0250.4_XIL0969_20150322_0002_S1	5.27882	5.5895	3.40478	5.1009	3.6801	4.29855	5.13851	3.79535	5.26151	3.51602	4.546	2.79471	4.52277	3.2183	4.19558	3.34141	4.43658	5.0379	4.68097	4.10322	4.82794	2.88248	4.34343	2.53577	2.92633	4.1175	0	5.01473	0	3.22233	0	4.29365	1.75261	3.91794	0	4.46539	0.971803	0.971803	0.971803	4.95076	5.36832	4.05147	4.88893	4.61006	4.2968	4.7995	2.6843
B0261.1	B0261.1	B0261.1_XIL01276_2_S1	0	0	0	0	0	0	0	0	0	0	0	0	0	0	0	0	0	0	0	0	0	0	0	0	0	0	0	0	0	0	0	0	0	0	0	0	0	0	0	0	0	0	0	0	0	0	0
B0310.2	B0310.2	B0310.2_RW10694_20130912_0001_S1	1.49456	1.49456	0.783349	1.49456	0.385417	1.06127	0.339163	1.09696	0.842232	0.661584	1.38093	1.67549	0.561479	0.873572	0.308121	0	0.613336	1.51037	0.386338	1.13633	2.24647	1.32226	2.24906	1.56539	1.99077	1.47902	1.49456	0.857196	1.50109	0.924998	0.993859	0.681614	0.289436	1.41268	1.95464	0	1.49456	1.49456	1.3452	0.996395	2.61153	1.9461	1.9461	1.9461	1.9461	0.344374	0.231677
B0310.2	B0310.2	B0310.2_RW10694_20131016_0002_S1	1.59718	0.938508	0.425957	2.06666	0.297518	0.495139	0.110923	0.532949	0.598137	0.321139	0.556129	1.01445	0	0.197811	0.312332	0.89727	0.810769	1.04932	0.847301	0.0652159	0.399944	0	1.30362	0	0.881964	0.397558	1.01421	0.499911	0.0789256	0.427995	0	0	0.228501	0	0.172475	0.36205	0.174137	1.48994	0.833313	1.47319	1.41244	0	1.15542	0.562485	1.21897	0.363538	0
B0310.2	B0310.2	B0310.2_RW10695_20130928_0001_S1	0	0	0	0	0	0	0	0	0	0	0	0	0	0	0	0	0	0	0	0	0	0	0	0	0	0	0	0	0	0	0	0	0	0	0	0	0	0	0	0	0	0	0	0	0	0	0
B0310.2	B0310.2	B0310.2_RW10695_20131123_0002_S1	3.88347	3.34449	3.13527	3.36701	2.84291	2.78051	2.88171	2.90849	3.39523	4.31408	2.94162	2.97764	2.72662	3.2959	3.36095	3.3548	3.21558	3.08702	3.54344	3.43689	3.31069	1.85363	3.18296	1.94624	1.23862	2.55468	1.93351	2.30947	2.35374	2.03165	2.11034	1.68361	2.42543	3.58718	2.79589	3.76919	2.15853	2.16999	2.29339	3.59324	3.90136	3.42454	3.73897	3.24941	3.64372	2.32378	2.03216
B0310.2	B0310.2	B0310.2_SD1639_20131206_0002_S1	5.49203	5.96072	6.22949	5.28703	5.33839	5.38249	5.70887	4.49177	5.93942	5.05726	6.08854	5.56526	6.81718	5.83078	6.13487	5.72099	6.34158	6.84376	6.44436	5.54699	5.53772	5.8541	5.22073	5.86708	5.45237	5.95038	4.22737	5.78953	4.98912	6.59669	4.6929	6.32983	5.54843	6.20513	5.83895	6.11653	5.94685	5.92572	6.40911	5.34252	5.61942	6.43792	5.3049	6.61432	5.30467	5.98431	4.85794
B0336.3	B0336.3	B0336.3_SD1679_20130503_0002_S1	2.82837	2.80295	2.62686	2.61777	3.79129	2.81292	4.47224	4.04336	4.6937	3.94466	4.84778	4.84778	4.68889	4.08745	3.8357	4.18811	4.01112	3.88357	3.35661	3.38162	2.75445	3.92842	3.62654	3.96315	3.4858	4.66397	4.25623	3.87878	4.23603	4.84778	4.59916	4.50366	4.18911	3.29686	4.81474	4.2183	4.52051	3.88845	2.79851	2.5082	2.58855	2.88323	3.246	4.36688	4.03096	4.43451	4.25695
B0336.7	B0336.7	B0336.7_RW11729_20140517_0001_S1	3.12768	3.97949	2.76668	2.45794	3.91076	2.55709	3.30298	2.55709	3.70359	2.55709	3.1945	3.13663	3.83086	1.90924	4.09454	3.00496	2.55085	3.98922	4.391	3.99381	4.67575	3.37217	3.47096	3.37708	1.88614	3.18822	3.23481	2.89075	2.54918	3.30007	2.49924	3.15989	3.03384	4.68643	3.32745	4.51801	2.3937	3.40246	4.59687	3.90935	4.06795	3.27547	3.95068	3.89022	3.7365	3.00238	2.55709
B0336.7	B0336.7	B0336.7b_XIL0678_20140925_0001_S1	0	0	0	0	0	0	0	0	0	0	0	0	0	0	0	0	0	0	0	0	0	0	0	0	0	0	0	0	0	0	0	0	0	0	0	0	0	0	0	0	0	0	0	0	0	0	0
C54D1.6	bar-1	bar-1_XIL0750_20141217_0001_S1	7.36704	7.62073	0	3.56881	0	5.51073	5.20944	5.16941	5.4488	5.6906	4.76852	5.45197	5.25856	5.81549	5.37543	5.43329	6.84814	7.33753	5.44204	7.40242	7.85389	5.44838	5.19656	0.0831542	6.08109	6.46651	6.62384	5.77778	6.55844	6.35963	6.10311	5.7274	6.91457	4.85419	5.88442	5.84018	7.24047	7.72587	5.13316	7.31145	7.19992	1.538	3.17722	4.79496	5.87576	6.17166	7.01446
C54D1.6	bar-1	bar-1_XIL0751_20141219_0001_S1	6.80463	6.78492	0	0	0	0	0	0	0	0.643195	0	0	0	0	0	0	4.96841	5.02731	0	7.34081	7.5763	0	0	0	0	0	4.36623	0	1.53991	0	0	0	0	2.35234	0	0	2.39415	5.10866	0	6.72054	6.88356	0	0	0	0	1.67836	4.49108
Y39B6A.12	bed-1	bed-1_XIL0714_20141118_0001_S1	3.61563	3.61563	3.61563	3.41021	0	0	4.97103	3.61563	4.944	3.61563	3.9729	2.83286	2.83286	2.83286	2.83286	2.83286	2.83286	2.83286	2.83286	5.1736	4.77538	2.83286	2.83286	2.83286	1.98718	5.69565	2.74451	5.80221	2.74451	5.83056	3.44119	5.71515	3.89542	5.31372	2.89265	5.46733	2.14594	2.62946	2.62946	4.4036	5.021	3.49194	4.32286	3.88261	3.95929	1.94615	0.903023
Y39B6A.12	bed-1	bed-1b_XIL0823_20150113_0002_S1	1.34974	1.35926	1.42592	1.42592	2.08514	0.214662	1.42592	3.59744	1.42592	0.350259	1.42592	1.42592	1.42592	1.42592	1.42592	1.42592	1.54214	1.42592	1.42592	1.02002	0	2.15354	1.42592	1.66786	3.47301	1.42592	1.42592	1.42592	1.42592	1.42592	1.42592	1.42592	1.42592	1.42592	1.42592	1.42592	1.42592	1.42592	0	0.425916	2.45036	1.80073	1.10417	1.42592	1.42592	2.6655	2.61099
Y39B6A.12	bed-1	bed-1b_XIL0824_20150116_0002_S1	2.16927	2.61713	2.26668	2.54587	2.12655	1.63124	3.36513	3.12972	3.49811	2.16927	3.38119	2.16927	2.16927	2.16927	2.28912	2.16927	2.16927	2.16927	2.16927	2.18073	2.66693	2.54061	3.07324	2.91644	0.627935	2.8903	2.89427	3.46903	1.24469	2.89427	2.85686	2.89427	2.544	2.64786	2.89427	2.89427	1.95856	3.33941	1.47355	2.62828	3.25188	3.21033	2.36219	3.21332	2.84654	2.22005	3.10538
F25D7.3	blmp-1	blmp-1b_XIL0740_20141115_0002_S1	0	0	0	0	0	0	0	0	0	0	0	0	0	0	0	0	0	0	0	0	0	0	0	0	0	0	0	0	0	0	0	0	0	0	0	0	0	0	0	0	0	0	0	0	0	0	0
C01F6.9	C01F6.9	C01F6.9_RW11397_20130423_0001_S1	2.21542	2.21542	1.41873	1.96265	1.64619	0.719713	2.6286	2.8436	3.02398	2.24503	2.2822	2.34708	2.19744	2.08052	0.674518	1.25473	1.28361	1.41368	1.54812	1.50196	1.50196	1.50196	1.50196	1.86979	1.99928	2.9858	2.63025	3.22156	2.73227	2.03777	2.01282	1.27399	2.4212	0	2.30629	1.31142	2.04947	2.13831	2.0823	2.56662	2.9744	2.31331	2.20437	1.46818	1.66615	1.96221	2.94703
C04F5.9	C04F5.9	C04F5.9_RW10788_20131226_0001_S1	0.0992852	1.54273	0.444564	0.207132	0.206329	0.183072	0.320552	0.276982	0.0968784	0.224846	0.0218	0.325599	0.07807	0.271205	0.381438	0.31172	0	0.516723	0.286678	0.300126	1.53618	0.261225	0.20681	0.0169863	0.138517	0.0720358	0.287748	0.264934	0.302071	0.191209	0.511457	0	0.440138	0.263538	0.209064	0.51331	0.518781	0.444107	0.60479	0.595136	0.344443	0.0424618	0.0929169	0.324667	0.405689	0.395406	0.0930064
C04F5.9	C04F5.9	C04F5.9_RW10835_20131010_0001_S1	0.212896	0.457954	0.244392	0.0687452	0.0198689	0.137481	0.0126095	0.208187	0.0749106	0	0.000715388	0	0.0472015	0.221224	0.347501	0.174082	0	0	0	0.557999	0.211542	0.360551	0.532632	0.00407388	0	0.0576763	0.0552336	0	0.204691	0	0	0	0	0.0373699	0.306269	0.252675	0	0	0.120195	0.46005	0.11424	0.267424	0	0	0	0.00161631	0.0967981
C04F5.9	C04F5.9	C04F5.9_RW10837_20130922_0001_S1	0	0	0.150773	0	0	0	0	0.0136287	0	0	0	0	0	0	0	0	0.238571	0.0228297	0.123907	0.0980024	0	0	0	0	0.614945	0.0209059	0.0292583	0.242606	0	0.136238	0	0	0	0	0.0609496	0.0682663	0.594869	0.147419	0.181376	0.150101	0	0	0	0	0	0	0
C04F5.9	C04F5.9	C04F5.9_SD1509_20140430_0001_S1	0	0	0	0	0	0	0	0	0	0	0	0	0	0	0	0	0	0	0	0	0	0	0	0	0	0	0	0	0	0	0	0	0	0	0	0	0	0	0	0	0	0	0	0	0	0	0
C04F5.9	C04F5.9	C04F5.9_SD1790_20131206_0001_S1	2.89484	0	0.357462	0	0	0.295909	0	0.222495	0.146453	0.0423425	0	0	0	0	3.59872	0	0	0	0	0	5.45525	0	1.63089	0	0	1.9587	2.17184	2.41427	0.26284	2.22257	0.113423	2.28983	0	2.75905	0.183205	0	0	0	0	3.66604	2.32305	0	0	0	0	0.694787	0.41605
C05D10.1	C05D10.1	C05D10.1_RW10978_20131222_0002_S1	4.17211	4.49647	3.82177	4.29456	4.05643	4.26894	4.87172	4.11549	4.0735	4.45537	4.51346	4.49104	4.39268	4.52301	4.30446	4.92064	5.03833	4.91393	5.96687	4.86633	4.73033	4.622	4.60859	4.64576	4.47786	4.8479	4.2576	4.78505	4.56666	4.9884	4.567	4.6157	5.21299	3.92252	4.79438	5.34462	5.15379	5.17261	6.03113	4.97664	4.14443	4.67319	4.47999	4.49163	4.53741	5.03581	3.79897
C05D10.1	C05D10.1	C05D10.1_RW11006_20130930_0002_S1	4.16131	3.90193	3.66409	4.37017	4.07354	4.07211	5.22518	4.88165	5.07445	4.98831	5.08255	4.74311	4.65545	5.00652	5.26105	4.80323	5.1987	5.37495	6.34264	3.43953	3.54391	3.63429	4.35415	4.07092	3.71529	5.11998	4.59363	5.17319	4.61417	4.79152	4.51234	5.0133	5.39017	4.91611	4.73993	5.62842	5.44759	5.32785	6.55829	3.9947	3.88406	4.51861	4.48572	4.66767	4.50659	5.07371	4.02235
C06E2.1	C06E2.1	C06E2.1_XIL0408_20140811_0002_S1	0	0	0	0	0	0	0	0	0	0	0	0	0	0	0	0	0	0	0	0	0	0	0	0	0	0	0	0	0	0	0	0	0	1.33366	0	0	0	0	0	0	0	0	0	0	0	0	0
C06E2.1	C06E2.1	C06E2.1_XIL0409_20140320_0001_S1	0	0	0	0	0	0	0	0	0	0	0	0	0	0	0	0	0	0	0	0	0	0	0	0	0	0	0	0	0	0	0	0	0	0	0	0	0	0	0	0	0	0	0	0	0	0	0
C07E3.6	C07E3.6	C07E3.6_RW11033_20131118_0001_S1	0	2.05802	0	0.487237	0	0	0	0	0	0	0	0	0	0.886144	0	0	0	0	0.408992	0	0	0	1.50376	0.734813	0	0	0	0	0	0	0	0	0.891558	0	0	1.18205	0	2.44249	0.836478	0	1.36282	0	0	1.18543	0	0	0
C07E3.6	C07E3.6	C07E3.6_RW11034_20131111_0001_S1	5.17522	4.68504	3.42715	0	0	1.3669	0.0270497	0.806895	0.570331	0	0.473952	0	1.93095	0.072307	1.93833	0	0	0.862219	0	4.99024	4.5186	4.30022	3.779	0	0.665756	0	0	0	0	0	0	0	0.410978	1.44455	0.63621	3.95287	0	1.54481	0.377513	4.50022	4.8459	3.49132	0	0	0	1.35738	0.236655
C07E3.6	C07E3.6	C07E3.6_SD1794_20140116_0001_S1	4.36412	4.17574	3.89361	3.97669	4.08647	3.04341	3.92252	2.47913	3.81067	3.37119	3.15642	2.40999	3.9907	4.36721	3.28829	2.85613	3.18056	3.93012	3.93012	4.41975	4.65941	3.26371	4.32586	3.54854	3.19655	3.47938	2.46844	4.01594	3.08598	3.38937	3.68155	3.4188	3.9072	2.57107	3.9072	3.7046	2.59184	3.79529	4.49814	3.94175	3.85318	3.75289	3.39855	4.2272	3.3971	3.3971	2.21306
C08G9.2	C08G9.2	C08G9.2_XIL0463_20140505_0001_S1	0	0	0	0	0	0	0	0	0	0	0	0	0	0	0	0	0	0	0	0	0	0	0	0	0	0	0	0	0	0	0	0	0	0	0	0	0	0	0	0	0	0	0	0	0	0	0
C09F5.3	C09F5.3	C09F5.3_XIL01145_20150526_0002_S1	0	0	0	0	0	0	0	0	0	0	0	0	0	0	0	0	0	0	0	0	0	0	0	0	0	0	0	0	0	0	0	0	0	0	0	0	0	0	0	0	0	0	0	0	0	0	0
C09F5.3	C09F5.3	C09F5.3_XIL0994_20150508_0002_S1	0	0	0	0	0	0	0	0	0.728368	0	0	0.801884	0	0	0	0	0	0	0	0	0	0	0	0	0	0	0	0	0	0	0	0	0	0	0	0	0	0	0	0	0	0	0	1.5365	0	0	0
C16A3.4	C16A3.4	C16A3.4_RW10794_20140904_0002_S1	5.32141	4.21599	0	0	0	0	0	0	0	0	0	0	0	0	0	0	0	0	0	5.66375	5.7521	0	0	0	0	0	0	0	0	0	0	0	0	0	0	0	0	0	0	5.34721	5.53375	0	0	0	0	0	0
C16A3.4	C16A3.4	C16A3.4_SD1664_20140414_0001_S1	5.55146	5.79413	5.92953	0	3.49392	0	0	3.58166	0	0	0	0	0	0	0	0	0	0	0	7.73574	7.40693	7.24359	0	0	0	0	2.71437	0	0	0	0	0	0	0	0	5.22102	0	0	0	7.91717	7.32099	0	0	0	0	0	0
C17D12.1	C17D12.1	C17D12.1_RW11795_20141009_0001_S1	0	0	0	0	0	0	1.9318	0	0	0	0	0	0	0	0	0	0	0	0	0	0	0	0	0	0	0	0	0	0	0	0	0	0	0	0	0	0	0.404412	0	0	0	0	0	0	0	0	0
C17D12.1	C17D12.1	C17D12.1_RW11799_20131113_0001_S1	0.415663	0.632724	1.07107	0.391642	0	0	0	0	0	0	0.0469572	0.01586	0	0	0	0	0	0	0	1.0295	0.0272304	0.233788	0.0112021	0	0	0	0	0	0	0	0	0	0	0	0	0	0	0	0	0	1.55424	0	0	0	0	0	0
C17E4.6	C17E4.6	C17E4.6_RW11793_20160728_1_S1	4.43847	7.171	3.86766	3.96361	4.78295	4.21875	3.73085	4.43544	4.98707	3.11249	3.18045	3.51939	3.65334	3.32196	3.85391	2.30518	5.76838	3.02841	4.07774	3.44614	4.5401	4.08357	5.46733	4.48464	4.74171	3.70843	3.6611	3.71903	4.38855	4.35136	3.16276	4.34182	3.26689	3.63429	1.00194	4.52165	5.46773	4.02503	4.48582	4.0985	3.54637	4.15589	4.59935	4.21351	4.25331	4.13137	4.86473
C27A12.2	C27A12.2	C27A12.2_RW10792_20131017_0001_S1	4.27745	3.81528	3.54803	2.61592	2.82946	1.96163	2.63518	2.16347	2.59522	1.11066	2.12344	1.68412	2.25525	2.09302	4.04214	1.13635	1.32043	0.565052	3.09907	4.83501	5.24293	4.06783	3.7287	3.17047	2.6567	1.70656	2.96298	1.15741	2.66391	1.38947	1.46629	1.87182	1.48894	2.58586	2.58929	3.34311	2.01841	2.84881	3.97781	4.39169	4.05623	3.57544	2.60027	0.372842	0.490213	2.90363	2.66713
C27A2.7	C27A2.7	C27A2.7_XIL0832_20141224_0001_S1	0	0	0	0	0	0	0	0	0	0	0	0	0	0	0	0	0	0	0	0	0	0	0	0	0	0	0	0	0	0	0	0	0	0	0	0	0	0	0	0	0	0	0	0	0	0	0
C28G1.4	C28G1.4	C28G1.4_RW11395_20140704_0001_S1	5.35856	5.61488	3.52884	4.03156	0	0	0	0	0	0	0	0	0	0	2.96456	0	0	0	3.24674	5.44044	5.75978	3.33412	4.31307	0	0	0	0	0	0	0	0	0	0	2.18056	0	2.06588	0	0	3.66911	5.30016	5.49066	3.57619	4.15046	2.55344	0	0	0
C28H8.9	C28H8.9	C28H8.9a_RW11653_20130509_0001_S1	6.3378	6.22951	6.34181	6.6461	6.39948	6.63693	6.50029	6.471	5.60102	6.05396	5.56703	5.82201	4.7945	5.81717	5.79407	5.85312	5.91213	5.71557	6.29033	6.54671	6.22967	6.11565	6.72802	5.69795	6.42788	6.40476	6.45924	5.87023	6.07741	5.6414	5.95834	5.38509	5.66808	5.29992	5.26262	5.75487	6.00117	5.89221	6.21993	6.23673	6.27303	5.90952	6.30505	6.81195	5.88539	6.07988	6.11847
C30G4.7	C30G4.7	C30G4.7_XIL0304_20140118_0001_S1	4.23716	3.88806	2.80484	3.30472	0	0	0	0	0	0	0	0	0	2.10044	0	0	0	0	1.9143	3.28484	3.84666	2.56307	2.87764	0	0	0	0	0	0	0	0	0	0	2.3954	0	0	0	0	2.97889	4.51401	4.35411	2.64999	3.43572	0	0	0	0
C30G4.7	C30G4.7	C30G4.7_XIL0304_20140118_0002_S1	5.21103	5.4581	3.50775	1.71185	1.71185	0.108522	0	0.818229	0	0.221201	2.45707	2.6385	2.6255	1.32731	2.56493	2.11135	2.51381	2.37717	4.23875	5.5719	5.1201	4.43173	1.71185	0	0	0.83139	0	0.255729	0	2.08436	0	0.38362	0	2.90314	0	0.19361	0	3.34725	2.79337	5.27247	5.5506	3.32902	2.32898	0	0	0	0
C33H5.17	C33H5.17	C33H5.17_XIL0256_20140120_0001_S1	0	2.39827	2.52449	1.7729	3.01258	3.42597	3.42597	3.45904	3.31072	2.40005	2.40005	2.21969	2.96387	3.91785	4.07366	4.47098	4.08602	3.63991	1.98688	0	0	1.40468	0	2.99623	2.45806	2.40005	2.93685	3.22957	3.56555	0	3.27665	3.13696	3.77984	3.81725	1.96431	3.80757	3.72879	2.17182	2.1275	2.98401	0	3.38196	2.00507	3.36264	3.36127	2.41599	3.28432
C34D10.2	C34D10.2	C34D10.2_XIL0426_20140508_0002_S1	0	0	0	0	0	0	0	0	0	0	0	0	0	0	0	0	0	0	0	0	0	0	0	0	0	0	0	0	0	0	0	0	0	0	0	0	0	0	0	0	0	0	0	0	0	0	0
C34F6.9	C34F6.9	C34F6.9_OP325_20160922_001_S1	0	0	0	0	0	0	3.35066	2.23658	3.77083	3.45387	3.45952	3.05207	2.91106	3.75835	3.43789	3.00978	3.45421	3.53802	2.3967	0	0	0	0	0	0	2.74043	3.4481	2.72367	2.2709	2.88368	0.902096	2.99911	1.95057	3.53668	3.19367	2.82319	2.95132	2.97678	0	0	0	0	0	0	0	1.98651	1.63488
C38D4.7	C38D4.7	C38D4.7_XIL0710_20141023_0002_S1	0	0	0	0	0	0	0	0	0	0	0	0	0	0	0	0	0	0	0	0	0	0	0	0	0	0	0	0	0	0	0	0	0	0	0	0	0	0	0	0	0	0	0	0	0	0	0
C52E12.1	C52E12.1	C52E12.1_RW11859_20160728_S1	0	0	0	0	0	0	0	0	0	0	0	0	0	0	0	0	0	0	0	0	0	0	0	0	0	0	0	0	0	0	0	0	0	0	0	0	0	0	0	0	0	0	0	0	0	0	0
C52E12.1	C52E12.1	C52E12.1_XIL01064_S1	0	0	0	0	0	0	0	0	0	0	0	0	0.792653	0	0	0	0.271174	0	0.119436	0	0.85511	0.168065	0.214654	0.224097	0.638231	0.744589	1.06401	1.38453	0.712351	1.0691	0.844114	0.803787	1.01226	1.16255	0.734394	0.459597	1.48135	0.680009	0.955169	0	0	0	0.910745	0.52389	0	0.523102	0.0166502
C55B7.12	C55B7.12	C55B7.12_XIL0370_20140425_0001_S1	0	0	0	0	0	0	0	0	0	0	0	0	0	0	0	0	0	0	0	0	0	0	0	0	0	0	0	0	0	0	0	0	0	0	0	0	0	0	0	0	0	0	0	0	0	0	0
R10E11.1	cbp-1	cbp-1_XIL0506_20140530_0001_S1	0	0	0	0	0	0	0	0	0	0	0	0	0	0	0	0	0	0	0	0	0	0	0	0	0	0	0	0	0	0	0	0	0	0	0	0	0	0	0	0	0	0	0	0	0	0	0
F38B7.1	ccch-1	ccch-1a_XIL0322_20140731_0002_S1	0	0	0	0	0	0	0	0	0	0	0	0	0	0	0	0	0	0	0	0	0	0	0	0	0	0	0	0	0	0	0	0	0	0	0	0	0	0	0	0	0	0	0	0	0	0	0
F38C2.5	ccch-2	ccch-2_RW11471_20140728_0001_S1	4.48598	4.41136	1.27602	4.12671	1.27602	1.27602	4.05122	1.50123	3.63118	2.58112	3.85311	2.75492	3.6876	2.59492	4.94184	2.61664	2.75606	3.06784	3.91116	4.50972	4.31733	1.27602	4.149	1.8148	1.78633	3.79895	2.08742	3.56849	2.63604	3.58117	2.72145	3.79079	2.95482	4.71701	2.94576	4.08501	3.03479	3.46811	3.61192	3.93367	3.98781	3.95107	4.18148	4.03751	3.90643	1.39781	0.636352
F38C2.5	ccch-2	ccch-2_RW11473_20140621_0001_S1	1.92867	1.92867	0	1.00725	0	0	2.26548	0	0	0	0	0	0	0	1.99324	0	0	0	0	0	0	0	0	0	0	0	0	0	0	0	0	0	0	0	0	0	0	0	0	1.17454	1.43528	0	1.92867	0.776145	2.22444	0	0
Y57G11C.25	ccch-5	ccch-5_RW11589_20140815_0001_S1	4.49788	4.34305	3.84002	4.46386	3.90074	3.91741	3.97562	4.02521	4.12232	4.81553	4.71844	5.3417	4.99038	5.21035	5.04472	4.70327	4.85595	4.6591	4.77294	4.59758	4.5013	4.38597	4.47689	4.17382	4.22603	4.32112	4.47826	4.19041	4.9549	4.17454	5.07184	4.47937	5.46879	5.70096	5.04305	3.69228	5.1319	4.95119	4.84632	4.57243	4.50232	4.39172	4.22758	4.40914	4.45189	3.79154	4.11541
ZC518.3	ccr-4	ccr-4_XIL01002_20150326_0002_S1	0	0	0	0	0	0.266458	1.85621	2.11169	1.37835	0	1.23432	2.16898	0.682996	1.07521	0	1.48621	0	0	0.798616	0.0848321	0	0	0	0	0	1.81874	1.8143	1.58971	0	1.63182	0	0.584459	0	0.677054	0	0	0	0	1.75978	0	0	0.462004	0	0.836263	0.109944	0.154103	0.128148
ZC518.3	ccr-4	ccr-4_XIL01003_20150325_0001_S1	0	0	0	1.64702	0	1.23603	0	0	0	0	0	0	0	0	0	0	0	0	0	0	0	0	0.228405	0	0	0	1.65435	0	0	0	0	0	0	0	0	0	0	0	0	0	0	0	0	3.14661	2.37563	0	0
C17G10.4	cdc-14	cdc-14c_XIL0142_20140217_0001_S1	6.14525	5.98535	7.32098	6.97662	7.2345	6.96101	7.57674	7.23787	7.16474	7.20878	6.636	6.8367	7.13769	7.18487	6.46593	6.97153	7.04307	6.76699	6.81734	6.41616	5.97242	7.30784	6.63477	6.94821	7.15977	7.41882	6.687	7.04115	7.11835	7.21828	6.95458	7.11906	7.26282	6.66835	6.87364	6.2343	6.76778	6.37526	6.97809	7.07676	6.47056	7.55192	7.41591	7.39229	7.35727	7.43855	7.27297
C17G10.4	cdc-14	cdc-14c_XIL0143_20140917_0002_S1	4.7362	4.78805	6.13406	6.0326	6.20533	6.52695	7.23078	6.86815	7.01543	6.82893	7.41582	7.01467	7.18926	6.993	6.99552	7.08541	7.55974	7.44111	7.43268	5.59141	4.86595	6.0194	6.42632	6.88577	6.6479	7.225	7.11105	6.98865	7.26432	7.24601	7.36744	7.01153	7.23758	7.38057	7.40598	7.27968	7.67686	7.89331	7.95381	5.00957	5.03638	6.25333	6.17326	6.76807	6.54868	6.8354	6.72498
H25P06.2	cdk-9	cdk-9_XIL0916_20150128_0002_S1	4.29169	5.2112	5.09855	5.18824	4.88698	4.67528	5.01828	5.43139	4.76783	5.17605	5.09519	5.48116	5.2963	6.11959	4.42883	6.18215	5.90609	5.90609	5.96868	4.02524	4.40335	4.11867	4.56696	3.37652	3.49939	4.64167	5.56306	5.56306	4.65777	4.7873	5.53456	6.08069	6.03318	4.75006	5.12946	4.62699	5.19262	5.03585	5.42364	4.81531	5.50369	4.68805	5.79534	5.18061	5.65328	4.75981	5.61189
H25P06.2	cdk-9	cdk-9_XIL0916_20150522_0001_S1	0	0	0	0	0	0	0	0	0	0	0	0	0	0	0	0	0	0	0	0	0	0	0	0	0	0	0	0	0	0	0	0	0	0	0	0	0	0	0	0	0	0	0	0	0	0	0
D1005.3	cebp-1	cebp-1_XIL01119_20150423_0002_S1	3.17851	3.59201	3.33992	0	2.76276	0	2.29344	0.922115	2.11966	2.66679	0	3.45173	2.07207	3.30474	4.38568	3.44744	3.45067	3.99149	3.42536	1.59928	1.96914	3.42812	3.06977	2.8354	0	0	0	1.71686	2.21189	0	0	1.73038	0	1.73761	2.61844	1.79753	2.99504	3.75054	3.54936	3.28306	2.97426	2.74269	3.14938	3.01092	3.12573	0	4.33612
D1005.3	cebp-1	cebp-1_XIL01120_20150418_0001_S1	5.03288	5.60898	5.69379	5.48618	6.56718	5.48547	5.17722	6.16721	6.17426	6.97531	7.60718	7.03635	6.93161	6.37976	6.96462	8.02851	7.37751	7.18629	5.92463	5.13761	5.58694	6.34338	5.68269	6.19156	5.82507	6.40756	6.23477	6.11808	7.41492	6.79693	7.21222	7.2906	7.24314	6.86359	7.42233	7.06887	6.74524	6.41901	5.21134	5.60321	5.40452	5.79581	5.90438	5.69442	5.7266	5.7097	7.1217
C48E7.11	cebp-2	cebp-2_RW11749_20131113_0001_S1	0	0.373706	0	0	0	0	1.04696	1.04696	0.817393	0	1.64273	0	0	0	0	0	0	0	0	0	0	0	0	0	0	0	0	0	0	0	0	0	0	0	0	0	0	0	0	0.516867	0	0	0	0	0	0	0
F56D2.7	ced-6	ced-6_XIL0706_20141021_0001_S1	0	0	0	0	0	0	0	0	0	0	0	0	0	0	0	0	0	0	0	0	0	0	0	0	0	0	0	0	0	0	0	0	0	0	0	0	0	0	0	0	0	0	0	0	0	0	0
F16H11.4	ceh-1	ceh-1_OP149_20160814_1_S1	0	0	0	0	0	0	0	0	0	0	0	0	0	0	0	0	0	0	0	0	0	0	0	0	0	0	0	0	0	0	0	0	0	0	0	0	0	0	0	0	0	0	0	0	0	0	0
Y38E10A.6	ceh-100	ceh-100_XIL0628_20141125_0002_S1	0	0	0	0	0	0	1.16161	0	0	0	1.11933	0	0	0	0	0	0	0	0	0	0	0	0	0	0	0	0.0741866	0	0.0496307	0	0	0	0	0	0	0	0	0	0	0	0	0	0	0	0	0	0
F33D11.4	ceh-12	ceh-12_XIL0911_20150131_0002_S1	0	0	0	0	0	0	0	0	0	0	0	0	0	0	0	0	0	0	0	0	0	0	0	0	0	0	0	0	0	0	0	0	0	0	0	0	0	0	0	0	0	0	0	0	0	0	0
F33D11.4	ceh-12	ceh-12_XIL0913_20150125_0002_S1	0	0	0	0	0	0	0	0	0	0	0	0	0	0	0	0	0	0	0	0	0	0	0	0	0	0	0	0	0	0	0	0	0	0	0	0	0	0	0	0	0	0	0	0	0	0	0
F46C8.5	ceh-14	ceh-14_XIL0109_20131104_0002_S1	0	0	0	0	0	0	0	0	0	0	0	0	0	0	0	0	0	0	0	0	0	0	0	0	0	0	0	0	0	0	0	0	0	0	0	0	0	0	0	0	0	0	0	0	0	0	0
F46C8.5	ceh-14	ceh-14_XIL0110_20131218_0001_S1	0	0	0	0	0	0	0	0	0	0	0	0	0	0	0	0	0	0	0	0	0	0	0	0	0	0	0	0	0	0	0	0	0	0	0	0	0	0	0	0	0	0	0	0	0	0	0
C13G5.1	ceh-16	ceh-16_XIL36_20130101_0001	0	0	0	0	0	0	0	0	0	0	0	0	0	0	0	0	0	0	0	0	0	0	0	0	0	0	0	0	0	0	0	0	0	0	0	0	0	0	0	0	0	0	0	0	0	0	0
C13G5.1	ceh-16	ceh-16_XIL36_20130101_0002_S1	0	0	0	0	0	0	0	0	0	0	0	0	0	0	0	0	0	0	0	0	0	0	0	0	0	0	0	0	0	0	0	0	0	0	0	0	0	0	0	0	0	0	0	0	0	0	0
C13G5.1	ceh-16	ceh-16_XIL36_20130101_0003_S1	0	0	0	0	0	0	0	0	0	0	0	0	0	0	0	0	0	0	0	0	0	0	0	0	0	0	0	0	0	0	0	0	0	0	0	0	0	0	0	0	0	0	0	0	0	0	0
C13G5.1	ceh-16	ceh-16b_RW11489_20140902_0002_S1	0	0	0	0	0	0	0	0	0	0	0	0	0	0	0	0	0	0	0	0	0	0	0	0	0	0	0	0	0	0	0	0	0	0	0	0	0	0	0	0	0	0	0	0	0	0	0
D1007.1	ceh-17	ceh-17_XIL0907_20150130_0001_S1	0	0	0	0	0	0	0	0	0	0	0	0	0	0	0	0	0	0	0	0	0	0	0	0	0	0	0	0	0	0	0	0	0	0	0	0	0	0	0	0	0	0	0	0	0	0	0
D1007.1	ceh-17	ceh-17_XIL0907_20150529_0002_S1	0	0	0	0	0	0	0	0	0	0	0	0	0	0	0	0	0	0	0	0	0	0	0	0	0	0	0	0	0	0	0	0	0	0	0	0	0	0	0	0	0	0	0	0	0	0	0
D1007.1	ceh-17	ceh-17_XIL0908_20150125_0001_S1	0	0	0	0	0	0	0	0	0	0	0	0	0	0	0	0	0	0	0	0	0	0	0	0	0	0	0	0	0	0	0	0	0	0	0	0	0	0	0	0	0	0	0	0	0	0	0
ZC64.3	ceh-18	ceh-18_XIL0234_20140302_0002_S1	8.06621	7.94837	7.90623	8.18123	7.25151	7.69396	7.53513	7.95443	7.85733	8.0994	7.62434	7.48967	7.6035	7.67949	7.0104	7.91911	8.3315	8.86866	8.6062	7.86582	7.90449	7.90234	8.19453	7.46153	7.67106	7.88567	7.78447	7.91641	7.83371	7.82278	7.60768	7.54004	7.47313	7.24436	7.72848	7.87724	8.3503	8.76326	8.42819	8.22905	8.21146	7.99367	7.68628	7.73143	7.99341	8.32825	8.29026
F20D12.6	ceh-19	ceh-19a_XIL0490_20140527_0001_S1	0	0	0	0	0	0	0	0	0	0	0	0	0	0	0	0	0	0	0	0	0	0	0	0	0	0	0	0	0	0	0	0	0	0	0	0	0	0	0	0	0	0	0	0	0	0	0
C27A12.5	ceh-2	ceh-2_XIL0992_20150326_0001_S1	0	0	0	0	0	0	0	0	0	0	0	0	0	0	0	0	0	0	0	0	0	0	0	0	0	0	0	0	0	0	0	0	0	0	0	0	0	0	0	0	0	0	0	0	0	0	0
C27A12.5	ceh-2	ceh-2_XIL0993_20150326_0002_S1	0	0	0	0	0	0	0	0	0	0	0	0	0	0	0	0	0	0	0	0	0	0	0	0	0	0	0	0	0	0	0	0	0	0	0	0	0	0	0	0	0	0	0	0	0	0	0
T26C11.6	ceh-21	ceh-21_RW10567_20130909_0001_S1	4.29224	4.08662	3.71931	3.03676	3.41333	2.22943	2.9104	2.61014	3.01734	3.23924	2.31291	2.14368	2.14368	2.79537	4.31763	3.11422	2.61317	3.33143	2.91891	4.36147	4.52696	3.95473	3.27766	2.88186	2.11092	3.2186	2.78001	3.49929	3.51308	3.58159	3.42231	3.50189	3.81542	4.36695	3.53783	4.29973	3.6505	3.26178	2.72052	3.88985	4.2113	3.4905	3.19362	3.41969	2.66898	3.65834	1.79264
T26C11.6	ceh-21	ceh-21_RW10567_20130909_0003_S1	4.02701	4.20313	3.75189	3.16667	3.505	1.3966	2.69832	1.85471	2.09328	2.08803	2.75621	2.38574	2.61157	2.87868	4.35907	2.80122	2.70205	2.83451	3.72917	4.36707	4.73625	3.94881	3.69945	3.40416	2.6455	3.86087	2.49757	3.17623	2.40109	3.32595	3.00417	3.66698	2.78449	4.04225	3.37547	4.07854	2.88861	3.83197	3.69042	4.2663	4.02679	3.46561	3.19604	2.87251	3.61062	3.3777	1.51145
F29F11.5	ceh-22	ceh-22_XIL0447_20140421_0002_S1	0	0	0	0	0	0	0	0	0	0	0	0	0	0	0	0	0	0	0	0	0	0	0	0	0	0	0	0	0	0	0	0	0	0	0	0	0	0	0	0	0	0	0	0	0	0	0
ZK652.5	ceh-23	ceh-23_XIL0636_20140819_0001_S1	0	2.63212	0	0	0	0	0	0	0	0	0	0	0	0	0	0	0	0	0	0	2.63212	0	0	0	0	0	0	0	0	0	0	0	0	0	0	0	0	0	0	0	2.63212	0	0	0	0	0	0
ZK652.5	ceh-23	ceh-23_XIL0637_20140819_0001_S1	0	0	0	0	0	0	0	0	0	0	0	0	0	0	0	0	0	0	0	0	0	0	0	0	0	0	0	0	0	0	0	0	0	0	0	0	0	0	0	0	0	0	0	0	0	0	0
F55B12.1	ceh-24	ceh-24_XIL0621_20140718_0001_S1	0	0	0	0	0	0	0	0	0	0	0	0	0	0	0	0	0	0	0	0	0	0	0	0	0	0	0	0	0	0	0	0	0	0	0	0	0	0	0	0	0	0	0	0	0	0	0
F55B12.1	ceh-24	ceh-24_XIL0622_20140908_0002_S1	0	0	0	0	0	0	0	0	0	0	0	0	0	0	0	0	0	0	0	0	0	0	0	0	0	0	0	0	0	0	0	0	0	0	0	0	0	0	0	0	0	0	0	0	0	0	0
F55B12.1	ceh-24	ceh-24_XIL0652_20140821_0001_S1	0	0	0	0	0	0	0	0	0	0	0	0	0	0	0	0	0	0	0	0	0	0	0	0	0	0	0	0	0	0	0	0	0	0	0	0	0	0	0	0	0	0	0	0	0	0	0
F55B12.1	ceh-24	ceh-24_XIL0707_20141022_0001_S1	0	0	0	0	0	0	0	0	0	0	0	0	0	0	0	0	0	0	0	0	0	0	0	0	0	0	0	0	0	0	0	0	0	0	0	0	0	0	0	0	0	0	0	0	0	0	0
K12H4.1	ceh-26	ceh-26_RW10703_20140526_0001_S1	0	0	0	0	0	0	0	0	0	0	0	0	0	0	0	0	0	0	0	0	0	0	0	0	0	0	0	0	0	0	0	0	0	0	0	0	0	0	0	0	0	0	0	0	0	0	0
K12H4.1	ceh-26	ceh-26_XIL01059_20150402_0001_S1	0	0	0	0	0	0	0	0	0	0	0	0	0	0	0	0	0	0	0	0	0	0	0	0	0	0	0	0	0	0	0	0	0	0	0	0	0	0	0	0	0	0	0	0	0	0	0
K12H4.1	ceh-26	ceh-26_XIL0715_20141111_0001_S1	0	0	0	0	0	0	0	0	0	0	0	0	0	0	0	0	0	0	0	0	0	0	0	0	0	0	0	0	0	0	0	0	0	0	0	0	0	0	0	0	0	0	0	0	0	0	0
F46F3.1	ceh-27	ceh-27_RW10557_20140919_0001_S1	0	0	0	0	0	0	0	0	0	0	0	0	0	0	0	0	0	0	0	0	0	0	0	0	0	0	0	0	0	0	0	0	0	0	0	0	0	0	0	0	0	0	0	0	0	0	0
F46F3.1	ceh-27	ceh-27_XIL32_20130522_0003_S1	0	0	0	0	0	0	0	0	0	0	0	0	0	0	0	0	0	0	0	0	0	0	0	0	0	0	0	0	0	0	0	0	0	0	0	0	0	0	0	0	0	0	0	0	0	0	0
K03A11.3	ceh-28	ceh-28_XIL0953_20150305_0002_S1	0	0	0	0	0	0	0	0	0	0	0	0	0	0	0	0	0	0	0	0	0	0	0	0	0	0	0	0	0	0	0	0	0	0	0	0	0	0	0	0	0	0	0	0	0	0	0
C33D12.7	ceh-30	ceh-30_RW10690_20140309_0001_S1	0	0	0	0	0	0	0	0	0	0	0	0	0	0	0	0	0	0	0	0	0	0	0	0	0	0	0	0	0	0	0	0	0	0	0	0	0	0	0	0	0	0	0	0	0	0	0
C33D12.1	ceh-31	ceh-31_XIL01185_20150523_0001_S1	0	0	0	0	0	0	0	0	0	0	0	0	0	0	0	0	0	0	0	0	0	0	0	0	0	0	0	0	0	0	0	0	0	0	0	0	0	0	0	0	0	0	0	0	0	0	0
W05E10.3	ceh-32	ceh-32_RW10462_20130418_0003_S1	0	0	0	0	0	0	0	0	0	0	0	0	0	0	0	0	0	0	0	0	0	0	0	0	0	0	0	0	0	0	0	0	0	0	0	0	0	0	0	0	0	0	0	0	0	0	0
C10G8.7	ceh-33	ceh-33_XIL036_20131128_0001_S1	3.95027	4.63406	0	0	0	0	0	0	0	0	0	0	0	0	0	0	0	0	0	4.13291	3.92899	0	0	0	0	0	0	0	0	0	0	0	0	0	0	0	0	0	0	4.54313	4.48762	0	0	0	0	0	0
C10G8.7	ceh-33	ceh-33_XIL063_20131029_0001_S1	3.50568	2.8327	0	0	0	0	0	0	0	0	0	0	0	0	0	0	0	0	0	3.35374	3.08471	0	0	0	0	0	0	0	0	0	0	0	0	0	0	0	0	0	0	3.14458	2.97596	0	0	0	0	0	0
C10G8.6	ceh-34	ceh-34_RW10444_20130628_0003_S1	1.56764	0.488132	1.69514	1.42901	0.0840594	0	0	0	0	0	0	0	1.73015	0	0	0	0	0.893084	0	1.4352	0	1.69514	0	0.0447967	0	0	0	0	0	1.67883	0	0.385409	0	0	0	0	0	0	0	0.807655	0	1.40302	0	0.726432	0	0.581894	0
C10G8.6	ceh-34	ceh-34_RW10444_20130904_0001_S1	0.248139	0.0766509	2.21598	0.156359	0.612604	0	0.150996	0	0	0	2.86408	0	1.41165	0	0.079665	0.0429253	0.0136481	0	0.0299159	1.20153	0.436671	1.91859	0.187396	0.403109	0	0.0595681	0	0.0338454	0	0.995224	0.00803823	0.77437	0	0.274997	0.034553	0	0.046306	0.265006	0.0496463	0.456354	0.796903	0.643392	1.10277	0.298907	0.0207619	0.369435	0.0099496
C10G8.6	ceh-34	ceh-34_RW10444_20130904_0002_S1	1.15861	0	1.81989	1.28403	1.636	0	0.0948532	0	0.0527902	0	0.925365	0	1.91708	0	0.0146051	0	0	0	0	0.591333	0.147843	1.76138	0.0674953	0.157053	0	0.061613	0	0.460222	0	1.34018	0	1.89461	0.0420378	0.0605114	0.231948	0.193317	0	0	0	0.344772	0.62119	1.5418	0.23351	0.612444	0	0.0956475	0
C10G8.6	ceh-34	ceh-34_RW10446_20131011_0003_S1	0.196444	0.104545	4.06599	1.58221	0.015025	0	0.05578	0.00582042	0	0.0159288	0.0281681	0.0321225	0.130886	0.00811844	0.0288888	0.020528	0	0.0630335	0.112804	0.809599	0.111408	3.36234	0.946552	0	0.00992261	0.03916	0	0	0.0115691	0.0690381	0.0709955	0.0245678	0.0498916	0.0147266	0.0194094	0.0167177	0.000460678	0.119477	0.00159158	0.168826	0.242836	4.42148	0.439969	0.00370166	0	0.00402306	0.0290355
C10G8.6	ceh-34	ceh-34_SD1614_20131112_0001_S1	5.01495	4.37474	4.77923	5.71704	3.38861	0	0	0	0	0.955014	0.363059	0.446835	1.33083	0.974664	0.378273	0.937686	0	0	0.882393	4.98564	4.76211	5.87262	6.05119	2.66567	0	0	0	0	0	0.154705	0	0	0	0.804634	0	0.80248	0	0	0.172722	6.06388	4.70544	5.36161	4.76523	0.418428	0.0907826	3.14901	0.147767
C37E2.4	ceh-36	ceh-36_RW10463_20130523_0002_S1	0	0	0	0	0	0	0	0	0	0	0	0	0	0	0	0	0	0	0	0	0	0	0	0	0	0	0	0	0	0	0	0	0	0	0	0	0	0	0	0	0	0	0	0	0	0	0
C37E2.5	ceh-37	ceh-37_XIL0122_20131202_0001_S1	0	0	0	0	0	0	0	0	0	0	0	0	0	0	0	0	0	0	0	0	0	0	0	0	0	0	0	0	0	0	0	0	0	0	0	0	0	0	0	0	0	0	0	0	0	0	0
C37E2.5	ceh-37	ceh-37_XIL0123_20140911_0001_S1	0	0	0	0	0	0	0	0	0	0	0	0	0	0	0	0	0	0	0	0	0	0	0	0	0	0	0	0	0	0	0	0	0	0	0	0	0	0	0	0	0	0	0	0	0	0	0
F22D3.1	ceh-38	ceh-38_OP241_20160922_002_S1	5.19499	5.26347	5.40966	5.44185	6.59532	5.67625	6.48104	6.07926	5.8407	5.45165	6.24522	5.5805	5.7421	5.77832	5.3651	5.39004	6.39827	6.91951	5.63799	5.69554	6.13168	5.86904	5.69749	6.31497	5.99833	6.61682	6.47462	6.2744	6.33311	6.46301	5.5027	6.8173	7.03752	5.83421	5.154	6.8133	5.82062	6.65174	5.91177	5.26185	5.36612	5.66001	5.50237	5.83599	5.82436	5.58697	5.15671
T26C11.7	ceh-39	ceh-39_RW10685_20130825_0001_S1	4.29031	4.3819	3.81474	4.54402	3.81816	3.53746	4.34677	3.32862	3.7541	3.69077	3.62304	3.48653	3.61925	3.40232	3.6501	3.99992	4.38937	4.75647	4.66371	3.93094	4.11395	3.60258	4.32411	3.60551	3.60342	3.75627	2.91933	3.37135	3.39616	3.1791	3.4282	2.86907	3.10275	3.18585	2.95725	4.00349	4.41388	4.35384	4.71181	4.79633	4.70552	4.57262	4.54608	4.01331	4.80491	3.91188	3.10183
T26C11.7	ceh-39	ceh-39_RW10687_20130823_0004_S1	4.36306	4.75318	4.10755	4.35012	4.43905	4.13351	4.11722	4.48154	4.26531	4.78553	4.64961	4.471	4.20093	4.97343	4.62948	4.74181	4.41788	4.53075	4.65847	4.65147	5.02285	5.06268	4.7586	4.93994	5.10827	4.73079	4.96297	4.72508	4.88566	4.85138	4.60142	4.88279	4.33476	4.71204	4.32792	4.51568	4.8245	4.91755	4.74179	4.38458	4.3841	4.41025	4.36098	4.38931	4.50267	4.40844	3.47873
T26C11.7	ceh-39	ceh-39_SD1644_20130629_0003_S1	4.86056	5.25529	4.63572	5.1603	4.68686	4.09262	4.93012	3.93655	4.7351	5.04882	4.18291	4.75201	3.86126	4.6429	4.2759	4.51143	4.51672	4.92931	4.58584	4.90902	5.35012	4.05005	5.25553	4.51813	4.19484	4.90749	4.5007	4.87398	4.96666	4.43759	4.57902	4.66992	4.43764	4.51497	4.2828	4.26795	4.07942	4.34511	4.45136	5.31135	5.23559	5.16577	5.09989	5.14799	5.38602	4.69755	4.24137
T26C11.7	ceh-39	ceh-39_SD1644_20140416_0001_S1	5.11444	5.77355	5.43891	5.39637	5.73872	5.96863	5.41154	5.78141	5.29123	5.17722	5.10063	5.68919	5.40544	5.17709	5.34011	5.28907	5.38746	5.88137	6.06199	5.3334	5.53181	5.35855	5.81314	5.83372	5.4856	5.70047	5.44696	5.1896	5.34889	5.07691	5.40984	5.40424	4.97461	5.33489	5.11077	5.36487	5.29839	5.47797	6.01916	5.56458	5.85507	5.52055	5.3778	5.02266	5.38338	5.24541	5.29724
F17A2.5	ceh-40	ceh-40_RW11399_20140726_0001_S1	4.79689	4.4378	4.61075	5.40715	4.45722	4.17812	3.56112	4.5408	3.62192	3.26509	3.43318	3.35856	3.47898	2.97384	4.25125	2.80949	2.70132	2.93916	4.02415	5.24475	4.51696	4.37868	5.33366	4.23419	4.12122	3.63304	4.21854	3.62929	3.37269	3.76803	2.81711	3.70946	3.01216	4.44659	2.67196	3.61989	2.66635	2.87714	3.93037	5.3725	4.63688	5.55246	5.10962	5.19263	5.25005	3.99685	4.0395
T26C11.5	ceh-41	ceh-41_RW10542_20140919_0001_S1	7.97839	7.79527	5.49882	6.15695	0	0	2.98749	2.98749	2.98749	0	3.08225	0	2.98535	0	5.77486	3.30884	0	0	0	7.82095	7.43681	5.70512	6.20224	0	0	3.19787	2.991	3.8507	0	0	0	0	0	5.96224	2.92218	5.06695	2.97119	0	4.12128	7.11234	7.36078	6.565	4.92945	5.22786	5.6848	3.70809	0
T26C11.5	ceh-41	ceh-41_SD1433_20131114_0001_S1	6.68254	6.20022	5.92589	5.83317	4.65089	4.6692	4.30817	4.43364	4.91079	2.45303	4.07846	3.60128	3.43014	1.31469	5.83437	3.78567	3.58676	2.48865	4.79589	6.86095	6.13757	5.87714	5.63005	5.06287	5.3532	3.73528	4.18657	3.31047	4.9186	4.77347	5.45272	5.00345	5.02008	6.55503	5.34122	6.6171	4.6355	5.27405	4.75092	6.65722	6.74258	5.81692	5.06224	5.28124	4.49576	4.38197	4.35697
C28A5.4	ceh-43	ceh-43_RW10281_20141201_0001_S1	0	0	0	0	0	0	0	3.35179	0	0	0	0	0	0	3.03664	1.94759	3.9858	0	0	0	0	0	0	0	0	0	0	0	0	0	0	0	0	4.27458	1.86283	4.10639	0	4.26222	3.75329	0	0	0	0	0	0	0	0
Y54F10AM.4	ceh-44	ceh-44_XIL01165_20150523_0001_S1	0	0	0	0	0	0	0	0	0	0	0	0	0	0	0	0	0	0	0	0	0	0	0	0	0	0	0	0	0	0	0	0	0	0	0	0	0	0	0	0	0	0	0	0	0	0	0
ZK993.1	ceh-45	ceh-45_XIL0183_20131222_0002_S1	0	0	0	0	0	0	0	0	0	0	0	0	0	0	0	0	0	0	0	0	0	0	0	0	0	0	0	0	0	0	0	0	0	0	0	0	0	0	0	0	0	0	0	0	0	0	0
C17H12.9	ceh-48	ceh-48_XIL01129_20150427_0002_S1	0	0	0	0	0	0	0	0	0	0	0	0	0	0	0	0	0	0	0	0	0	0	0	0	0	0	0	0	0	0	0	0	0	0	0	0	0	0	0	0	0	0	0	0	0	0	0
C17H12.9	ceh-48	ceh-48_XIL01130_20150420_0002_S1	0	0	0	0	0	0	0	0	0	0	0.0187594	0	0	0	0	0	0	0	0	0	0	0	0	0	0	0	0	0	0	0	0	0	0	0	0	0	0	0	0	0	0	0	0	0	0	0	0
C16C2.1	ceh-5	ceh-5_XIL0209_20131230_0001_S1	0	0	0	0	0	0	0	0	0	0	0	0	0	0	0	0	0	0	0	0	0	0	0	0	0	0	0	0	0	0	0	0	0	0	0	0	0	0	0	0	0	0	0	0	0	0	0
Y80D3A.3	ceh-51	ceh-51_XIL0442_20140423_0001_S1	0	0.597274	0	0	0	0	0	0	0	0	0	0	0.864588	0	0	0	0	0	0.0609516	0	0	0	0	0	0	0.446627	0	0	0	0	0	0.84983	0	0	0	0	0	0	0	0	0	0	0	0	0	0	0
C09G12.1	ceh-53	ceh-53_OP445_20160812_2_S1	0	0	0	0	0	0	0	0	0	0	0	0	0	0	0	0	0	0	0	0	0	0	0	0	0	0	0	0	0	0	0	0	0	0	0	0	0	0	0	0	0	0	0	0	0	0	0
T13C5.4	ceh-54	ceh-54_XIL0723_20141122_0001_S1	0	0	0	0	0	0	0	0	0	0	0	0	0	0	0	0	0	0	0	0	0	0	0	0	0	0	0	0	0	0	0	0	0	0	0	0	0	0	0	0	0	0	0	0	0	0	0
C07E3.5	ceh-57	ceh-57_XIL0700_20141014_0002_S1	0	0	0	0	0	0	0	0	0	0	0	0	0	0	0	0	0	0	0	0	0	0	0	0	0	0	0	0	0	0	0	0	0	0	0	0	0	0	0	0	0	0	0	0	0	0	0
C07E3.5	ceh-57	ceh-57_XIL0701_20141014_0002_S1	0	0	0	0	0	0	0	0	0	0	0	0	0	0	0	0	0	0	0	0	0	0	0	0	0	0	0	0	0	0	0	0	0	0	0	0	0	0	0	0	0	0	0	0	0	0	0
K02B12.1	ceh-6	ceh-6_XIL0208_1_S1	0	0	0	0	0	0	0	0	0	0	0	0	0	0	0	0	0	0	0	0	0	0	0	0	0	0	0	0	0	0	0	0	0	0	0	0	0	0	0	0	0	0	0	0	0	0	0
F22A3.5	ceh-60	ceh-60_XIL0206_20140219_0002_S1	0	0	0	0	0	0	0	0	0	0	0	0	0	0	0	0	0	0	0	0	0	0	0	0	0	0	0	0	0	0	0	0	0	0	0	0	0	0	0	0	0	0	0	0	0	0	0
C02F12.10	ceh-63	ceh-63_XIL0684_20141011_0001_S1	0	0	0	0	0	0	0	0	0	0	0	0	0	0	0	0	0	0	0	0	0	0	0	0	0	0	0	0	0	0	0	0	0	0	0	0	0	0	0	0	0	0	0	0	0	0	0
C02F12.10	ceh-63	ceh-63_XIL0685_20141121_0002_S1	0	0	0	0	0	0	0	0	0	0	0	0	0	0	0	0	0	0	0	0	0	0	0	0	0	0	0	0	0	0	0	0	0	0	0	0	0	0	0	0	0	0	0	0	0	0	0
C34C6.8	ceh-7	ceh-7_XIL0340_20140813_0002_S1	0	0	0	0	0	0	0	0	0	0	0	0	0	0	0	0	0	0	0	0	0	0	0	0	0	0	0	0	0	0	0	0	0	0	0	0	0	0	0	0	0	0	0	0	0	0	0
ZK265.4	ceh-8	ceh-8_XIL0213_20140328_0002_S1	0	0	0	0	0	0	0	0	0	0	0	0	0	0	0	0	0	0	0	0	0	0	0	0	0	0	0	0	0	0	0	0	0	0	0	0	0	0	0	0	0	0	0	0	0	0	0
F45C12.3	ceh-81	ceh-81_XIL0816_20150101_0001_S1	0	0	0	0	0	0	0	0	0	0	0	0	0	0	0	0	0	0	0	0	0	0	0	0	0	0	0	0	0	0	0	0	0	0	0	0	0	0	0	0	0	0	0	0	0	0	0
F45C12.3	ceh-81	ceh-81_XIL0817_20141226_0002_S1	0	0	0	0	0	0	0	0	0	0	0	0	0	0	0	0	0	0	0	0	0	0	0	0	0	0	0	0	0	0	0	0	0	0	0	0	0	0	0	0	0	0	0	0	0	0	0
F45C12.2	ceh-82	ceh-82_XIL0367_20140807_0002_S1	0	0	0	0	0	0	0	0	0	0	0	0	0	0	0	0	0	0	0	0	0	0	0	0	0	0	0	0	0	0	0	0	0	0	0	0	0	0	0	0	0	0	0	0	0	0	0
F45C12.15	ceh-83	ceh-83_XIL01107_20150415_0001_S1	4.183	4.12574	3.28235	4.46168	3.44767	3.2126	3.73361	3.23101	3.78698	3.55466	4.31987	2.93025	4.1591	4.23224	4.34268	1.89956	2.04694	3.13017	3.47799	4.2543	3.84742	2.72215	4.28013	2.76429	2.97073	3.2562	3.12306	3.80332	3.36043	4.38899	2.6389	5.2923	2.73077	4.40986	3.2876	3.23494	2.67107	2.24862	3.39841	4.39538	3.63694	3.83549	3.79486	3.83136	4.83524	2.99584	3.39132
F45C12.15	ceh-83	ceh-83_XIL01108_20150405_0001_S1	0	0	0	0	0	0	0	0	0	0	0	0	0	0	0	0	0	0	0	0	0	0	0	0	0	0	0	0	0	0	0	0	0	0	0	0	0	0	0	0	0	0	0	0	0	0	0
C49C3.5	ceh-88	ceh-88_XIL0467_20140506_0002_S1	3.16455	3.16455	3.16455	2.84124	3.16455	1.93252	3.16455	3.16455	0	0	1.80135	0	0	2.85234	1.7585	2.67111	0	0.928692	2.75029	3.16455	3.16455	3.16455	3.16455	3.16455	3.16343	3.16455	3.16455	0	0	0	0	0	3.16455	3.16455	1.08766	3.05981	1.67083	1.46627	1.60101	3.16455	3.16455	3.16455	3.16455	3.07802	2.84476	0.771624	2.96719
C49C3.5	ceh-88	ceh-88_XIL238_20160922_001_S1	0	0	3.69329	2.55979	0	0.742364	2.79209	4.30258	0	4.50493	0	2.93421	0	4.46499	0	3.9837	2.40637	3.5005	3.66649	2.8599	5.15123	4.88381	3.52685	3.6502	4.21569	2.32088	3.70856	5.07681	3.34609	4.33924	3.61046	3.44501	4.78362	2.42539	0	0.805962	4.05762	3.7568	3.67429	3.57122	1.96042	2.90774	4.03272	0	0	2.62151	0
F28H6.2	ceh-89	ceh-89_XIL0886_20150203_0002_S1	0	0	0	0	0	0	0	0	0	0	0	0.307378	0	0	0	0	0	0	0	0	0	0	0	0	0	0	0	0	0	0	0	0	0	0	0	0	0	0	0	0	0	0	0	0	0	0	0
Y65B4BR.9	ceh-9	ceh-9_XIL01019_20150327_0001_S1	0	0	0	0	0	0	0	0	0	0	0	0	0	0	0	0	0	0	0	0	0	0	0	0	0	0	0	0	0	0	0	0	0	0	0	0	0	0	0	0	0	0	0	0	0	0	0
Y65B4BR.9	ceh-9	ceh-9_XIL01020_20150327_0002_S1	0	0	0	0	0	0	0	0	0	0	0	0	0	0	0	0	0	0	0	0	0	0	0	0	0	0	0	0	0	0	0	0	0	0	0	0	0	0	0	0	0	0	0	0.0600197	0	0	0
F43G9.11	ces-1	ces-1_XIL049_20131017_0003_S1	0	0	0	0	0	0	0	0	0	0	0	0	0	0	0	0	0	0	0	0	0	0	0	0	0	0	0	0	0	0	0	0	0	0	0	0	0	0	0	0	0	0	0	0	0	0	0
F43G9.11	ces-1	ces-1_XIL051_20130925_0002_S1	0	0	0	0	0	0	0.00118421	0.0900963	0.336836	0	0.00299508	0.000536411	0	0.000736042	0	0.0135297	0	0	0	0	0	0	0	0	0	0	0.00296115	0.00237492	0	0	0	0	0.00141763	0	0	0	0	0	0.0012787	0	0.000304386	0	0	0	0	0	0
ZK909.4	ces-2	ces-2_XIL01273_20160728_4_S1	6.08973	7.32119	6.38871	6.26329	6.94997	7.74482	7.66415	8.18213	7.42945	4.50953	6.96803	7.14645	4.08405	3.80621	4.00364	5.52427	5.24099	4.62203	0	6.11303	5.83514	5.49037	4.59737	5.73616	7.13304	0	6.30066	5.54669	5.85178	3.88039	0	0	0	4.1389	0	0	0	0	0	6.51173	5.61905	5.08745	6.20657	7.70076	6.48577	8.01858	5.46986
F33A8.3	cey-1	cey-1_XIL011_20131001_0001_S1	2.75831	4.00564	1.32822	3.33975	0.813333	3.17766	3.60932	2.3431	2.96688	0	3.17708	1.6243	3.9847	0	0	0.56433	0.490165	0.623808	1.92	4.12937	4.13517	3.30048	2.12355	1.23288	2.58371	4.00769	2.92893	3.78371	2.03583	3.92272	1.02519	3.24537	2.53796	0	2.30657	1.46354	1.05984	1.49861	2.67125	3.67327	2.20403	0.280957	0.885089	0.124897	3.94991	3.98621	2.76759
F33A8.3	cey-1	cey-1_XIL052_20131108_0001_S1	0	2.26583	0.412609	3.94255	0.229625	0	1.01681	0.197038	1.12835	1.07085	1.99089	0.98723	1.80504	3.65762	0	0.77545	2.16669	1.33334	1.52653	0.0588313	5.06018	1.36586	4.30135	0.355493	1.99638	2.15495	2.47126	2.08976	3.69895	0	2.0898	0	2.02471	0.55306	1.74247	0.160894	4.78572	4.5296	3.28521	0.885427	1.92411	3.1257	2.58944	2.97328	3.66508	0	2.33093
F46F11.2	cey-2	cey-2_XIL01182_20150519_0001_S1	0	0	0	0	0	0	0	0	0	0	0	0	0	0	0	0	0	0	0	0	2.32841	0	0	0	0	0	0.362228	0	0	0	0	0	0	0	0	0	0	0	0	0	0	0	0	0	0	0	0
M01E11.5	cey-3	cey-3_XIL0258_20140524_0001_S1	0	0	0	0	0	0	0	0	0	0	0	0	0	0	0	0	0	0	0	0	0	0	0	0	0	0	0	0	0	0	0	0	0	0	0	0	0	0	0	0	0	0	0	0	0	0	0
Y39A1C.3	cey-4	cey-4_XIL0236_20140121_0001_S1	0	0	0	0	0	0	0	0	0	0	0	0	0	0	0	0	0	0	0	0	0	0	0	0	0	0	0	0	0	0	0	0	0	0	0	0	0	0	0	0	0	0	0	0	0	0	0
T23D8.8	cfi-1	cfi-1_XIL01049_20150424_0001_S1	7.35561	7.20087	5.0834	6.2297	6.72074	6.16076	7.51522	7.91327	7.20323	6.31492	6.18733	3.17527	5.22963	2.54202	2.57642	2.65456	0	5.87531	3.24771	7.05238	6.81908	7.23893	6.44384	5.95968	4.77522	6.89257	7.57426	5.91961	6.99375	6.55852	1.5698	3.00175	1.45542	3.56372	1.77122	3.4974	2.5511	4.50441	0.956354	7.78806	7.09377	6.9432	7.5989	7.16991	5.58784	7.4186	8.1257
T04D1.4	chd-7	chd-7_RW11431_20140705_0002_S1	5.30097	5.5419	4.87597	5.36097	4.96059	4.93543	5.32406	4.92598	5.30633	5.02524	5.44235	4.98639	5.35038	5.1772	5.43392	5.08974	5.01512	5.00307	4.64928	5.23156	5.15886	4.95547	5.17813	5.06493	4.7948	5.08479	4.88711	5.07445	4.92343	5.14189	4.85733	5.17944	5.06048	5.15321	5.03792	5.5103	4.65913	4.65358	4.58812	5.36684	5.50819	5.20459	5.19025	5.45013	5.35794	5.09406	4.93081
T04D1.4	chd-7	chd-7_RW11431_20160709_0001_S1	0	0	0	0	0	0	0	0	0	0	0	0	0	0	0	0	0	0	0	0	0	0	0	0	0	0	0	0	0	0	0	0	0	0	0	0	0	0	0	0	0	0	0	0	0	0	0
T04D1.4	chd-7	chd-7_RW11446_20140611_0001_S1	2.83822	2.24207	2.24207	2.27276	2.44688	1.67023	2.13504	2.98085	1.97374	1.67023	1.68236	2.29831	2.28125	1.67023	1.67023	1.67023	1.67023	1.67023	1.96647	1.84964	2.99843	1.25042	2.01453	2.31198	1.25042	2.80663	1.25042	1.26347	1.25042	1.99557	1.25042	1.53109	1.25042	1.25042	2.32829	2.93136	1.25042	1.25042	1.25042	3.02318	2.27812	0.896477	1.99652	2.58635	2.95528	2.64606	1.10269
K10D2.3	cid-1	cid-1_RW11655_20131228_0002_S1	3.7261	4.48482	3.76553	3.03073	0	0	0	0	0	0	0	0	0	0	0	0	0	0	0	4.07598	4.67091	2.44718	0.730991	0	0	0	0	0	0	0	0	0	0	0	0	0	0	0	0	4.68164	4.50917	2.46651	0.708709	0	0	0	0
C15C8.2	cky-1	cky-1_XIL020_20131108_0002_S1	0.0574083	0.517634	0	0.0107766	0	0	0	0	0.438804	0	0	0	0	0	0	0	0	0	0	0	0.740437	0	1.17649	0	0	0	0	0	0	0	0	0.101742	0	0	0	0	0	0	0	0.0266218	0	0	0	0	0	0	0
C15C8.2	cky-1	cky-1_XIL021_20131106_0001_S1	0.0506849	0	0	0	0	0	0	0	0	0	0	0	0	0	0	0	0	0	0	0	0	0	0	0	0	0	0	0	0	0	0	0	0	0	0	0	0	0	0	0	0	0	0	0	0	0	0
C15C8.2	cky-1	cky-1_XIL028_20131101_0002_S1	0	0.786936	0	0.0326917	0	0	0	0.00210233	0	0	0	0	0	0	0	0	0	0.00232209	0	0	0.0795141	0	0	0	0	0	0	0.0578622	0	0	0	0	0	0	0	0	0	0	0	0	0.0321972	0	0.0428868	0	0	0	0
C34E10.7	cnd-1	cnd-1_RW10054_20131222_0001_S1	0	0	0	0	1.23792	0.201152	0.295179	0.302278	0.623638	0.151191	0.177388	0	0	0.0810071	0.0782005	0.291293	0.0842542	0.119861	0.218901	0.267558	0.0590915	0.207154	0	0.943482	0.117793	0.274135	0.155429	0.139455	0.396077	0	0.038644	0.18861	0.155938	0	0.148669	0	0.208232	0	0.21013	0.191757	0.000563041	0.504798	0.115452	0.053487	0.0647358	0.157238	0.401528
R03C1.3	cog-1	cog-1_XIL0952_20150313_0003_S1	0	0	0	0	0	0	0	0	0	0	0	0	0	0	0	0	0	0	0	0	0	0	0	0	0	0	0	0	0	0	0	0	0	0	0	0	0	0	0	0	0	0	0	0	0	0	0
Y41C4A.4	crh-1	crh-1_XIL01010_20150328_0001_S1	3.15701	3.37039	3.13883	3.93562	3.06371	3.409	2.85187	1.55485	0	2.48566	1.43361	0.81276	1.30673	0.757962	0	0.818959	3.55793	1.71296	3.28771	3.68952	3.75714	3.91483	3.8027	2.11505	3.42435	3.13135	3.25623	1.16297	3.08309	0.995828	3.38322	0	3.27185	0.372611	2.75453	2.91681	3.29913	3.34667	3.65841	3.4144	4.08493	3.84534	3.55987	1.99513	2.40902	2.22149	3.19811
Y41C4A.4	crh-1	crh-1_XIL01011_20150410_0001_S1	2.31489	2.66122	2.35422	2.63943	1.15074	1.05267	2.27306	0	2.70143	0	2.09681	1.26414	2.13622	1.25084	1.79689	2.08802	1.69929	1.62651	1.90324	2.09904	2.90411	2.48528	2.74122	1.60353	2.01309	2.99849	2.17089	1.74942	2.50872	1.5339	2.90367	2.20651	3.34363	1.45546	2.92911	3.48615	3.40317	2.40081	1.87211	2.79091	2.60463	2.73708	2.17489	2.96233	1.68393	0.183641	1.15685
C27D6.4	crh-2	crh-2_RW11784_20140106_0001_S1	3.59957	3.36764	4.17358	3.81301	3.66943	3.87974	4.22749	3.82641	3.13956	3.53832	3.24589	3.80618	3.09794	3.76765	3.44909	3.52273	4.33264	3.54005	4.06165	3.1704	3.30284	3.59856	3.98613	3.88399	3.69536	4.12527	4.02219	3.12863	3.69562	3.68923	3.90182	3.26831	3.08847	3.3695	3.05446	2.90237	2.87678	3.2342	3.20222	3.10671	3.56425	3.46306	3.566	3.78938	3.89326	3.71106	3.40024
F49E10.5	ctbp-1	ctbp-1b_XIL0167_20131230_0001_S1	0	0	0	0	0	0	0	0	0.0233161	0.262338	0	0	0	1.23939	0	1.36485	0	0.461824	1.47225	0	0	0	0	0.292838	0.366732	0.47297	1.49317	0.359816	0.109074	0	0.721303	0	0	0	0	0.911325	0	0	1.49029	0	0	0	0	0	0	0	0
F49E10.5	ctbp-1	ctbp-1b_XIL0168_20140814_0001_S1	2.2926	0	0	0	3.43415	0	2.64146	0	3.28568	0	0	0	3.44989	3.92681	0	0	0	0	0	3.28682	3.53072	0	2.9056	0	0	3.2728	0	0	2.51015	0	2.04116	0	2.18477	5.20777	0	5.22643	2.9487	0	0	3.1867	3.32909	3.41456	0	0	0	3.45881	0
D1081.8	D1081.8	D1081.8_RW10565_20130430_0001_S1	5.78761	5.81578	4.95821	5.0553	4.3219	4.09499	2.53669	2.88061	3.39645	3.24064	3.18306	3.49952	1.81802	3.85364	4.52935	4.26168	3.68225	4.32824	4.52926	5.04352	5.03723	4.87383	4.84618	4.4041	3.71708	3.86449	3.52788	3.36942	3.57746	2.76232	3.17051	2.42533	3.42639	4.09915	3.55571	4.72964	3.84857	3.95596	3.81356	5.54622	5.33189	4.91121	4.5263	3.82207	3.69743	4.12214	3.53287
D1081.8	D1081.8	D1081.8_RW10669_20140510_0002_S1	4.8303	4.78524	4.11147	2.67847	3.66315	2.27244	2.1243	3.63768	0	1.43082	1.87176	2.89107	0	3.01639	2.98243	2.56119	3.44679	3.65741	3.49685	4.6755	5.03839	4.6681	3.63342	3.46681	3.14361	2.81928	3.04835	2.29091	2.65705	2.03314	1.93164	2.03314	3.1786	3.63165	1.94862	3.72669	3.06399	4.36392	3.00352	4.73369	4.74756	4.12583	3.50473	2.46148	1.87213	3.4813	2.59086
B0412.1	dac-1	dac-1b_XIL0448_20140419_0004_S1	0	0	0	0	0	0	0	0	0	0	0	0	0	0	0	0	0	0	0	0	0	0	0	0	0	0	0	0	0	0	0	0	0	0	0	0	0	0	0	0	0	0	0	0	0	0	0
F11A1.3	daf-12	daf-12_RW11911_1_S1	0	0	0	0	0	0	0	0	0	0	0	0	0	0	0	0	0	0	0	0	0	0	0	0	0	0	0	0	0	0	0	0	0	0	0	0	0	0	0	0	0	0	0	0	0	0	0
F01G10.8	daf-14	daf-14a_XIL01090_20150410_0002_S1	0	0	0	0	0	0	0	0	0	0	0	1.08549	0	1.31455	0	0	0	2.19458	0.223289	0	0	0	0	0	0	0	0	0	0	0	0	1.05714	1.80438	0	0	0	1.73624	0	1.74454	0	0	0	0	0	0	0	0
F01G10.8	daf-14	daf-14a_XIL01091_20150408_0001_S1	0	0	0	0	0	0	0	0	0	0	0	0	0	0	0	0	0	0	0	0	0	0	0	0	0	0	0	0	0	0	0	0	0	0	0	0	0	0	0	0	0	0	0	0	0	0	0
R13H8.1	daf-16	daf-16d_RW11691_20140606_0001_S1	5.17792	5.48123	5.58937	5.10967	5.2506	6.15274	5.58437	5.43023	5.99882	5.6962	5.3754	5.83823	5.84908	5.93546	5.74554	5.97477	6.49292	5.97666	5.88929	5.2662	6.00801	5.42462	5.70095	5.60063	5.85042	5.53148	4.00266	5.21133	5.63391	5.8043	5.64451	6.30805	5.24454	5.31445	5.67233	5.66715	5.96044	6.19767	6.17584	5.35295	5.54474	5.35849	5.82439	5.48396	5.85901	5.51203	5.71064
R13H8.1	daf-16	daf-16f_RW11614_20130420_0002_S1	4.71169	5.16957	6.43906	6.92312	6.87705	7.06078	7.116	6.79771	7.02512	6.9429	5.57096	6.6618	5.86937	6.57869	4.64412	6.4386	6.5052	6.57525	6.9859	5.93236	4.26722	6.43728	6.79786	6.95116	7.1426	7.75666	7.32121	7.42439	6.79576	6.91722	6.80866	6.86844	6.71066	4.83056	6.32092	4.83866	6.77271	6.60172	6.90299	6.33144	5.42759	6.31749	6.21637	7.18307	7.36053	7.35893	6.55834
F33H1.1	daf-19	daf-19_RW10872_20130510_0001_S1	5.33457	5.39989	4.87042	5.59986	4.02041	5.06789	4.7853	5.52922	5.24025	4.9619	4.81236	5.26951	4.90482	5.23071	4.58175	4.9002	5.71349	5.60824	5.96283	5.22313	5.853	5.01387	5.42393	5.24532	5.35399	5.03914	5.52849	5.01345	5.38449	4.73755	5.31062	5.06274	5.34738	4.58978	5.06118	5.35368	5.59133	5.31375	3.95632	5.37869	5.55341	4.96823	5.6504	4.76041	4.93702	5.0982	5.59438
F33H1.1	daf-19	daf-19_RW10872_20130510_0003_S1	6.15941	6.26807	5.47278	5.85722	4.97289	5.76185	5.4003	5.65475	5.46392	5.61928	5.01411	5.10214	4.93387	4.66923	5.18325	4.95646	5.20043	5.4357	5.63419	6.16029	6.13947	5.46759	6.14072	4.88733	5.0393	5.56283	5.6654	5.47333	5.49072	5.28191	5.16068	5.3064	3.67576	5.05881	4.98666	5.54308	5.34106	5.39863	5.59627	5.92293	5.67916	5.77411	5.97073	6.03464	5.35854	5.19332	6.01641
F25E2.5	daf-3	daf-3_XIL229_20160919_001_S1	5.06054	5.153	5.05172	5.47776	4.78923	5.42282	5.89064	5.74728	5.92853	5.18402	6.79904	5.2251	4.96158	5.43583	5.33817	5.44731	4.72432	5.63832	5.06744	5.06735	5.30874	5.3459	5.09201	6.34416	4.86348	5.37453	5.3927	4.75712	5.71158	5.31181	5.67704	5.19081	5.67153	5.41379	5.321	6.2662	5.66556	5.48676	4.65577	5.32226	5.38896	4.15514	5.20833	5.45591	5.65296	5.25748	5.28311
F25E2.5	daf-3	daf-3_XIL229_20160919_002_S1	5.70098	5.59965	5.30389	5.54389	5.5119	5.64296	5.94494	5.68154	5.54067	5.67919	5.63859	5.26358	5.22677	4.80087	4.67695	5.11589	5.5606	5.67705	5.95099	5.48877	5.47651	4.62561	5.22017	4.89043	4.8581	5.52122	5.56413	5.46086	5.41324	5.38723	4.87485	5.16699	4.9293	4.84699	4.84257	5.20251	5.09031	5.75642	5.53798	5.83176	5.36588	4.89264	5.68493	5.64606	5.63372	5.89485	5.46026
F25E2.5	daf-3	daf-3a_RW11523_20140718_0002_S1	5.28352	5.80927	5.28407	5.07194	5.04556	5.45869	5.30491	5.07958	4.45904	5.03886	4.59439	4.74506	4.33085	4.58513	4.23828	4.54916	4.19007	4.24442	5.04192	5.86905	6.03427	5.44665	5.77849	5.01571	5.47059	5.20267	5.62566	4.97336	5.4663	4.90257	5.08847	4.78462	4.97953	4.34051	4.81609	4.52364	5.0763	4.62358	4.98775	5.59442	5.49304	5.04874	5.32018	4.96826	5.38001	5.39526	5.12315
F25E2.5	daf-3	daf-3a_RW11525_20140718_0001_S1	1.69719	3.07767	1.69719	1.69719	1.75866	0.714824	1.95157	1.95157	1.95157	0.0997121	0.603719	0.990713	1.11924	0.738624	0	0.852707	0.581145	1.16573	2.26109	2.25301	3.42513	1.69719	2.2908	1.56583	1.02809	1.80821	2.59598	1.84391	1.29947	0.784198	2.3575	0	2.29846	0.841717	0.87299	2.43651	0.751485	1.4226	1.54312	2.96074	3.128	2.10917	1.8612	1.8612	1.8612	2.44083	0
F25E2.5	daf-3	daf-3a_RW11527_20140902_0001_S1	5.30433	5.33217	4.96179	5.35506	4.81344	5.07414	5.48467	5.31994	5.1053	5.62665	5.35641	5.57961	5.12906	5.64986	5.79263	5.74087	5.52904	5.79243	6.09313	5.50929	5.33425	4.23803	5.40008	4.67794	4.57332	5.44145	5.50686	4.55647	5.03064	4.99183	5.6019	4.69097	5.50199	4.71322	5.41809	6.46573	5.71906	5.65012	6.25973	5.66501	5.24491	5.35278	5.44103	5.38913	5.60451	5.46068	4.70111
F31F6.5	daf-6	daf-6_XIL01015_20150508_0001_S1	0	0	0	0	0	0	0	0	0	0	0	0	0	0	0	0	0	0	0	0	0	0	0	0	0	0	0	0	0	0	0	0	0	0	0	0	0	0	0	0	0	0	0	0	0	0	0
F31F6.5	daf-6	daf-6_XIL01016_20150325_0002_S1	0	0	0	0	0	0	0	0	0	0	0	0	0	0	0	0	0	0	0	0	0	0	0	0	0	0	0	0	0	0	0	0	0	0	0	0	0	0	0	0	0	0	0	0	0	0	0
R05D11.1	daf-8	daf-8_XIL0218_20140321_0001_S1	5.55596	5.54392	5.91264	5.43935	5.41464	4.77061	5.0108	5.49039	5.1858	4.85603	4.91097	5.26041	5.04907	5.3386	5.68751	5.59708	5.65671	5.84516	5.42458	5.33959	5.72338	5.38839	5.56226	5.36659	4.6387	5.26987	5.58948	5.53161	5.18122	5.55596	5.33625	5.56186	5.57817	5.78452	4.49028	5.58239	5.09829	5.25927	5.52162	5.81811	5.60159	5.97634	5.77398	5.41675	5.44433	5.86334	5.20039
C26C6.5	dcp-66	dcp-66_XIL0416_20140410_0002_S1	5.74991	6.43274	5.99202	6.29376	5.33094	5.8357	4.13123	5.99938	4.70361	4.84221	4.81289	5.00138	4.69672	4.36779	5.2741	4.82003	5.14011	4.50431	4.41384	5.07284	5.97441	5.21349	5.29768	5.33972	5.4443	5.07735	5.66676	4.89775	5.58275	5.60535	5.02225	5.2166	5.37554	4.54885	4.89299	5.14542	5.79637	5.24972	5.92717	6.54611	6.52046	6.115	7.33901	5.93707	6.06368	6.21405	6.37518
C26C6.5	dcp-66	dcp-66_XIL0455_20140801_0002_S1	0	0	4.02256	0	4.98747	4.06066	0	4.27985	0	0	0	0	0	0	5.50292	0	0	0	0	6.85611	6.86673	5.1369	7.23047	4.82256	3.93423	6.27022	0	6.45432	5.86709	6.36032	5.50892	5.92528	5.61011	5.66993	5.43176	4.42338	5.52135	5.12557	3.86744	0	0	0	3.44462	3.81937	0	5.08336	3.83897
F09B12.2	dhhc-1	dhhc-1_RW11209_20140619_0002_S1	3.02768	3.91926	0	4.58961	0.228386	0	4.09667	1.89004	3.80544	1.17403	3.27489	1.17403	2.81647	1.7374	3.53679	1.17403	1.17403	1.17403	1.17403	3.34967	4.55798	1.23641	4.64349	1.16091	0	3.74743	0	3.40276	3.21887	2.6734	2.49592	1.17403	1.95916	4.0105	1.17403	3.27612	1.17403	1.17403	1.17403	2.95847	3.95173	2.99763	3.11224	3.33881	4.21076	0.923558	0
F09B12.2	dhhc-1	dhhc-1_RW11210_20140624_0001_S1	3.4711	3.52802	3.74197	4.75169	3.40577	4.09245	4.2712	3.97227	3.82648	4.10506	3.96282	4.02276	3.53687	4.05794	4.20108	3.70956	3.27634	3.30283	3.30116	3.26344	3.80627	3.00576	4.15693	3.36292	3.90707	3.90586	3.77169	3.61182	3.2508	4.05478	3.43739	3.83907	3.21879	4.03319	3.08437	4.51808	2.26256	1.98198	3.42328	3.62147	3.84801	3.69848	4.398	3.7286	4.40063	4.39008	3.88566
T22E7.2	dhhc-11	dhhc-11_XIL0964_20150314_0002_S1	0	0	0	0	0	0	0	0	0	0	0	0	0	0	0	0	0	0	0	0	0	0	0	0	0	0	0	0	0	0	0	0	0	0	0	0	0	0	0	0	0	0	0	0	0	0	0
Y47H9C.2	dhhc-2	dhhc-2_XIL0962_20150314_0002_S1	0	0	0	0	0	0	0	0	0	0	0	0	0	0	0	0	0	0	0	0	0	0	0	0	0	0	0	0	0	0	0	0	0	0	0	0	0	0	0	0	0	0	0	0	0	0	0
Y47H9C.2	dhhc-2	dhhc-2_XIL0963_20150314_0002_S1	0	0	0	0	0	0	0	0	0	0	0	0	0	0	0	0	0	0	0	0	0	0	0	0	0	0	0	0	0	0	0	0	0	0	0	0	0	0	0	0	0	0	0	0	0	0	0
ZK757.4	dhhc-4	dhhc-4g_XIL0440_20160709_0001_S1	0	0	0	0	0	0	0	0	0	0	0	0	0	0	0	0	0	0	0	0	0	0	0	0	0	0	0	0	0	0	0	0	0	0	0	0	0	0	0	0	0	0	0	0	0	0	0
C43H6.7	dhhc-9	dhhc-9_SD1687_20130426_0002_S1	0.600028	1.09815	0.633496	1.68298	0.730558	1.46396	1.04108	1.29447	1.43545	0.60103	0.776993	0	1.31262	0.966731	1.5709	1.23354	1.74083	1.08979	0.907984	0.0736022	0.788097	1.44024	1.1828	1.06588	0.940258	1.21063	1.38472	1.3611	1.09547	0.884539	1.19322	1.11366	1.22543	1.20637	0.385835	1.22222	0.849568	0.476521	2.01686	1.43342	1.0462	0.984623	1.05577	1.4285	1.49288	1.23324	1.31261
C43H6.7	dhhc-9	dhhc-9_SD1687_20140408_0001_S1	3.47567	3.06589	3.64194	3.72928	3.24977	2.73595	3.60432	3.5775	3.64114	2.89945	3.30356	2.94414	3.31323	2.15807	3.88495	2.6039	2.31846	2.36644	3.34959	2.85688	3.87705	3.29502	3.95617	3.29363	2.58712	3.1458	3.52666	2.39745	2.57473	2.73601	3.16669	3.35905	2.71518	2.96203	1.7235	3.90722	1.92966	2.80964	3.81861	3.19863	3.44777	3.55818	3.59167	3.61829	3.65188	3.41173	3.59016
C18D1.1	die-1	die-1_RW10155_20141027_0002_S1	0	0	0	0	0	0	0	0	0	0	0	0	0	0	0	0	0	0	0	0	0	0	0	0	0	0	0	0	0	0	0	0	0	0	0	0	0	0	0	0	0	0	0	0	0	0	0
C18D1.1	die-1	die-1_SD1590_20121201_0001_S1	0	0	0	0	0	0	0	0	0	0	0	0	0	0	0	0	0	0	0	0	0	0	0	0	0	0	0	0	0	0	0	0	0	0	0	0	0	0	0	0	0	0	0	0	0	0	0
C18D1.1	die-1	die-1_XIL0768_20141215_0002_S1	3.37459	2.69682	3.33191	3.33191	3.33191	3.33191	3.21469	3.33191	3.69249	3.73117	3.5692	3.56941	3.33191	3.33191	3.33191	3.42205	3.76617	1.45121	3.73006	3.42574	2.56835	3.33191	4.09388	3.33191	0	3.40092	2.67717	3.37324	3.3984	3.10405	3.33191	3.71775	3.41468	3.33191	3.33191	3.33191	3.33191	2.14104	3.33191	3.6907	3.86781	3.33191	3.96828	4.88993	3.41355	3.33191	3.33191
C34D1.1	dmd-10	dmd-10_XIL0694_20141013_0001_S1	5.72063	2.20255	3.86873	0	0	0	0.866127	0	3.71215	2.66944	4.25052	4.36346	5.59311	5.34733	0	2.8247	0	1.32171	0	4.72714	2.3232	3.40842	0	2.86353	2.99909	3.24386	2.92536	0	0	2.36614	0	0	4.3657	0	3.34234	4.68421	0	4.80373	0	4.92876	0	0.581377	0	3.01508	4.8983	0	0
C34D1.2	dmd-11	dmd-11_XIL0829_20150115_0001_S1	3.18506	4.03228	3.1707	1.52471	0	0	2.08885	0	0	0	1.6876	0	0	0	2.95044	0	0	0	1.03138	2.91889	1.63718	2.501	3.15563	0.725353	0	0	1.55701	1.5484	2.688	0.702785	0	0	0	0	0	3.79589	0	0	0	4.63937	2.80732	0	1.72205	0	0	1.59768	3.03396
Y43F8C.10	dmd-3	dmd-3_XIL0663_20140909_0001_S1	6.26617	4.87554	5.93594	4.53828	5.71131	4.49582	5.60727	4.67256	5.99898	2.36525	5.42525	0	5.22059	0	3.1317	1.46343	4.81829	5.50111	5.44913	5.77857	5.97084	5.60743	5.3353	5.60972	3.45765	5.32713	2.43516	5.47371	1.06485	1.43781	1.64674	4.32983	1.87234	4.53051	2.03188	0.413483	4.05534	5.57506	6.03553	6.14124	3.94182	5.214	4.09232	5.15991	4.08228	3.93566	4.05435
Y43F8C.10	dmd-3	dmd-3_XIL0664_20140906_0001_S1	2.60352	0	0	0	0	0	2.65637	0	0	0	2.25317	0	0	0	0	0	0	0	0	3.78363	0.769019	0	0	0	0	2.694	0	0	0	0	0	0.177872	0	0	0	0	0	0	3.57269	0	0	0	0	1.75771	0	0	0
C27C12.6	dmd-4	dmd-4_RW10540_20140919_0002_S1	0	0	0	0	0	0	0	0	0	0	0	0	0	0	0	0	0	0	0	0	0	0	0	0	0	0	0	0	0	0	0	0	0	0	0	0	0	0	0	0	0	0	0	0	0	0	0
C27C12.6	dmd-4	dmd-4_SD1633_20140416_0001_S1	0	0	0	0	0	0	0	0	0	0	0	0	0	0	0	0	0	0	0	0	0	0	0	0	0	0	0	0	0	0	0	0	0	0	0	0	0	0	0	0	0	0	0	0	0	0	0
F10C1.5	dmd-5	dmd-5_XIL33_20130111_0002_S1	0	0	0	0	0	0	0	0	0	0	0	0	0	0	0	0	0	0	0	0	0	0	0	0	0	0	0	0	0	0	0	0	0	0	0	0	0	0	0	0	0	0	0	0	0	0	0
F10C1.5	dmd-5	dmd-5_XIL33_20130111_0003_S1	0	0	0	0	0	0	0	0	0	0	0	0	0	0	0	0	0	0	0	0	0	0	0	0	0	0	0	0	0	0	0	0	0	0	0	0	0	0	0	0	0	0	0	0	0	0	0
K08B12.2	dmd-7	dmd-7_RW10958_20131007_0002_S1	0	0	0	0	0	0	0	0	0	0	0	0	0	0	0	0	0	0	0	0	0	0	0	0	0	0	0	0	0	0	0	0	0	0	0	0	0	0	0	0	0	0	0	0	0	0	0
K08B12.2	dmd-7	dmd-7_XIL0543_20140707_0001_S1	0	0	0	0	0	0	0	0	0	0	0	0	0	0	0	0	0	0	0	0	0	0	0	0	0	0	0	0	0	0	0	0	0	0	0	0	0	0	0	0	0	0	0	0	0	0	0
Y67D8A.3	dmd-9	dmd-9_XIL01028_20150411_0001_S1	0	0	0	0	0	0	0	0	0	0	0	0	0	0	0	0	0	0	0	0	0	0	0	0	0	0	0	0	0	0	0	0	0	0	0	0	0	0	0	0	0	0	0	0	0	0	0
Y67D8A.3	dmd-9	dmd-9_XIL01029_20150329_0001_S1	2.43305	2.43305	2.43305	2.43305	2.43305	2.43305	2.43305	2.43305	2.43305	2.43305	2.43305	2.43305	2.43305	2.43305	2.43305	2.43305	2.43305	2.43305	2.43305	2.43305	2.43305	2.43305	2.43305	2.43305	2.43305	2.43305	2.43305	2.43305	2.43305	2.43305	2.43305	2.43305	2.43305	2.43305	2.43305	2.43305	2.43305	2.43305	2.43305	2.43305	2.43305	2.43305	2.43305	2.43305	2.43305	2.43305	2.43305
Y67D8A.3	dmd-9	dmd-9_XIL01030_20150329_0001_S1	0	0	0	0	0	0	0	0	0	0	0	0	0	0	0	0	0	0	0	0	0	0	0	0	0	0	0	0	0	0	0	0	0	0	0	0	0	0	0	0	0	0	0	0	0	0	0
F38A5.13	dnj-11	dnj-11_XIL0210_20140121_0002_S1	4.38496	4.38923	1.88741	2.63218	2.63218	2.63218	4.46713	3.28049	3.53695	3.53695	3.53695	3.51336	3.11416	3.53695	3.53528	4.03761	3.53695	3.53695	3.94439	4.1552	5.97325	3.83436	2.78312	3.97493	3.40361	4.41496	3.67667	4.19531	2.99607	4.30525	3.77806	4.01862	3.26203	3.93598	3.51826	3.53695	3.53695	3.53695	3.53695	5.1723	3.71611	3.89807	4.33195	4.03107	4.22393	3.54447	3.39889
F38A5.13	dnj-11	dnj-11_XIL0324_20140306_0001_S1	1.22273	3.93393	1.0048	1.23599	1.54801	3.02732	3.02732	2.18628	3.00343	3.02732	3.02732	3.02732	3.02732	3.02732	2.49984	3.02732	3.00069	3.02732	3.18118	2.04261	2.95438	1.18999	1.90823	1.54442	0	2.63355	2.63355	3.04582	2.87312	2.63355	2.68099	2.63355	2.63355	2.63355	2.99374	2.93802	1.62458	3.02773	3.32377	2.77815	2.46988	0	3.28939	1.42635	0.165053	2.80076	1.68858
T03F6.2	dnj-17	dnj-17_RW10949_S1	0	0	0.205679	0	0	0	0	0	0	0	0	0.508032	0	0	0	0	0	0	0	0	0.281162	1.87359	0	1.7814	2.46711	1.73262	0	0	0	0	0	1.94603	0	1.00645	1.10255	0.493671	1.39471	0	0	0.583129	0	0	0	0	0	0	0
C28H8.9	dpff-1	dpff-1a_RW11651_20131222_0001_S1	5.33061	5.6324	5.30229	5.62386	4.78504	5.47121	5.29585	5.73183	4.84542	4.81195	4.70285	5.13879	3.94406	5.15257	4.44441	4.97341	5.06735	4.87483	5.37573	4.69574	5.46816	5.05042	5.08974	4.30977	4.94225	4.99655	4.60806	4.60183	4.86873	3.63418	4.78806	4.17669	5.23317	4.32272	4.58461	5.31471	3.81211	4.17256	5.40673	5.47499	5.5347	4.83788	5.37415	4.91613	4.94225	4.4702	5.07371
T23G7.1	dpl-1	dpl-1_RW10782_20140905_0001_S1	4.55643	3.90638	2.41598	2.96987	2.96987	0.370274	3.07358	2.80839	2.57643	0	0.800367	0	0.722652	0	3.97533	0	0	0	0	4.90065	4.37652	0.727976	3.635	1.80772	0.210465	4.05751	1.21028	4.31118	0	3.02934	0	3.11476	0	3.33029	0	3.87111	0	0	0	3.45841	3.53227	3.9401	2.48708	3.43523	3.3005	3.25182	1.62298
T23G7.1	dpl-1	dpl-1_SD1671_20140329_0002_S1	1.83106	1.83106	4.59802	1.83106	4.22401	3.29721	1.83106	3.76021	1.73245	0.0964589	0	0.855918	0	0	0.419269	1.83106	0	0	1.83106	4.34259	3.93336	3.33236	3.92781	2.85083	3.18097	4.9259	2.85048	5.10964	0	4.86464	0	5.24662	0	6.21302	0	5.29597	0	0	1.38801	1.38801	1.55385	1.38801	1.38801	1.18492	1.38801	2.63325	2.63325
T22B3.1	dpy-20	dpy-20_XIL0950_20150306_0001_S1	0	0	0	4.27726	0	0	0	0	0	0	0	0	0.423559	0	1.99195	0	2.82314	0	0	4.92978	0	0	0	0	0	0	0	0	0	0	0	4.11847	0	0	0	4.33754	0	0	0	4.59957	0	0	0	2.25044	4.19764	0	0
T22B3.1	dpy-20	dpy-20_XIL0951_20150212_0001_S1	0	0	0	0	0	0	0	0	0	0	0	0	0	0	0	0	0	0	0	0	0	0	0	0	0	0	0	0	0	0	0	0	0	0	0	0	0	0	0	0	0	0	0	0	0	0	0
C25G4.5	dpy-26	dpy-26_XIL0464_20140505_0001_S1	4.95457	3.72159	5.06208	5.29299	4.78713	5.21599	5.02039	6.03278	5.75105	3.97977	5.41399	4.99694	5.88441	4.68552	5.5355	5.14293	4.88201	5.42128	4.72374	4.61369	5.4704	5.44673	5.48135	5.13461	5.17166	4.81887	5.72885	5.63222	6.07324	5.38225	5.38225	5.24543	5.0447	5.06651	4.92988	3.40196	6.223	5.25764	4.54622	4.53321	4.96446	5.53553	5.52787	4.259	4.64778	5.39299	5.57889
F40F9.7	drap-1	drap-1_RW11156_20140614_0001_S1	0	0	0	2.18891	2.2397	0	0.0757781	0	0	0	0.288214	0	0	0	0	0	0	0	1.79108	1.91264	0	0	1.55531	0	0	1.68754	0	0	0	0	0	0	0	0	0	0	0.590158	0	0	0	0	0	0	0	0	0	0
F40F9.7	drap-1	drap-1_RW11177_20140624_0001_S1	3.29621	3.9305	3.2081	1.67182	0.685148	0.831322	0.511744	2.78056	1.20207	0	0	0	0	0	0.173105	0	0	0	0	3.04299	3.33484	2.14298	2.41399	0.965958	0	1.23124	1.82882	0	0	0.122199	0	0	0	0	0	2.15832	0	0	0	3.56954	3.42923	3.37922	2.57459	2.4157	1.58846	1.67745	2.83509
F40F9.7	drap-1	drap-1b_SD1788_20140510_0002_S1	2.23974	2.23974	3.24882	2.88453	2.88453	0.987042	2.62287	2.69672	3.18983	0.729999	0.799342	1.65379	1.02453	0.955707	0	2.08006	2.62418	1.11771	2.02876	3.26614	3.14127	3.80329	3.13636	3.29019	1.35835	3.45895	2.91925	2.69886	1.57012	2.19694	0	2.74572	0	2.54665	1.49481	0	1.64718	2.82487	0.941549	3.23543	2.42875	2.68391	3.26307	2.41338	2.01715	3.05004	1.83732
F40F9.7	drap-1	drap-1b_SD1788_20140621_0001_S1	3.931	4.27356	5.94712	4.18952	5.05178	0	2.81524	5.49182	0	4.67117	0.807869	0	0	0	2.22293	0	1.84894	0.255002	0	5.07634	5.48626	5.7713	5.18157	5.4019	3.60198	5.30637	5.18999	5.00495	1.44879	1.44879	0	4.01947	1.44879	2.04719	0	0	0	0	0.82824	5.40924	5.14579	4.53816	5.36061	4.326	4.50517	4.71664	4.90074
C18B12.3	dsc-1	dsc-1_XIL0329_20140815_0001_S1	0	0	0	0	0	0	0	0	0	0	0	0	0	0	0	0	0	0	0	0	0	0	0	0	0	0	0	0	0	0	0	0	0	0	0	0	0	0	0	0	0	0	0	0	0	0	0
C18B12.3	dsc-1	dsc-1_XIL0341_20140227_0001_S1	0	0	0	0	0	0	0	0	0	0	0	0	0	0	0	0	0	0	0	0	0	0	0	0	0	0	0	0	0	0	0	0	0	0	0	0	0	0	0	0	0	0	0	0	0	0	0
ZC204.2	duxl-1	duxl-1_XIL0327_20140412_0001_S1	1.41776	1.41776	0	1.41776	0	0	0	0	0	1.51995	0	1.61906	0	1.48677	0.273664	1.43093	1.65173	1.84129	1.95485	1.77378	1.41776	1.1322	0.273826	0.627454	0.0685356	0	0.176823	0	0	0	0	0	0	0	0	0	0	0	0.25349	1.41776	0.688507	2.56825	2.77072	2.01986	2.57128	0	0
ZK1193.5	dve-1	dve-1_RW10692_20130731_0001_S1	0	0	0	0	0	0	0	0	0	0	0	0	0	0	0	0	0	0	0	0	0	0	0	0	0	0	0	0	0	0	0	0	0	0	0	0	0	0	0	0	0	0	0	0	0	0	0
ZK1193.5	dve-1	dve-1c_RW10659_20130928_0001_S1	0.0725604	0.143622	0	0.471571	0.0194066	0.333901	0	0.0835184	0.00828865	0.35502	0.455539	0.0569718	0.166175	0.168697	0	0.0246599	0.408652	0.205946	0.0196796	0	0	0	0	0.0421039	0.334084	0.108165	0	0.100881	0.0888077	0	0.0632257	0	0.118839	0.251237	0	0.0258899	0	0.0121193	0	0	0.0720381	0.0100763	0.391284	0	0.123984	0.592252	0
ZK1193.5	dve-1	dve-1c_RW10660_20130914_0002_S1	0	0	0	0	0	0	0	0	0	0	0	0	0	0	0	0	0	0	0	0	0	0	0	0	0	0	0	0	0	0	0	0	0	0	0	0	0	0	0	0	0	0	0	0	0	0	0
T10G3.5	eea-1	eea-1_XIL0195_20140225_0002_S1	0	0	0	0	0	0	0	0	0	0	0	0	0	0	0	0	0	0	0	0	0	0	0	0	0	0	0	0	0	0	0	0	0	0	0	0	0	0	0	0	0	0	0	0	0	0	0
T10G3.5	eea-1	eea-1_XIL0196_20140805_0002_S1	0	0	0	0	0	0	0	0	0	0	0	0	0	0	0	0	0	0	0	0	0	0	0	0	0	0	0	0	0	0	0	0	0	0	0	0	0	0	0	0	0	0	0	0	0	0	0
Y102A5C.18	efl-1	efl-1_RW10816_20140106_0001_S1	3.77499	4.45088	2.74522	4.2432	3.20809	2.99047	4.35159	3.07726	3.78039	3.53896	3.24214	3.16941	3.21019	3.00327	2.61054	3.07054	2.02744	2.93267	3.00949	4.31193	4.19674	1.78894	4.50966	3.69907	3.60121	3.34185	3.17983	3.22407	2.43058	2.82669	2.5865	3.16391	2.08775	2.89777	3.32649	3.72096	2.26643	2.57893	3.32817	4.76391	4.34465	2.81587	4.2498	3.47287	4.05796	3.11302	2.56844
Y102A5C.18	efl-1	efl-1_SD1672_20130331_0003_S1	1.88485	0.980284	0	0	0	0.0561845	1.2645	0	0.273786	0	1.2645	0	0	0	1.29218	0	0	0	0	0	0	0	0.0509378	1.06732	0	0.406747	0	0	0	0	0	0	0	0	0	0	0	0	0	0	0.678859	0	0.493646	0.762033	0	1.32963	0
Y48C3A.17	efl-2	efl-2_RW11828_20131121_0001_S1	3.17551	3.17551	2.97893	3.17551	2.07526	2.77544	1.97631	2.03031	1.44125	1.6936	0.890588	1.72542	1.45308	2.00685	2.51386	2.66859	2.62329	2.16368	1.50835	2.88317	2.88317	2.88317	2.88317	2.88317	2.88317	1.64235	2.92043	1.72166	2.04248	2.12046	1.93268	2.46243	1.24826	2.72601	2.07566	2.3462	1.48394	2.38611	2.33139	3.13187	2.76943	2.76943	2.10358	1.88305	2.94977	3.00225	2.23158
F49E12.6	efl-3	efl-3_XIL0156_20140215_0003_S1	0	0	0	0	0	0	0	0	0	0	0	0	0	0	0	0	0	0	0	0	0	0	0	0	0	0	0	0	0	0	0	0	0	0	0	0	0	0	0	0	0	0	0	0	0	0	0
F49E12.6	efl-3	efl-3_XIL0185_20140808_0002_S1	0	0	0	0	0	0	0	0	0	0	0	0	0	0	0	0	0	0	0	0	0	0	0	0	0	0	0	0	0	0	0	0	0	0	0	0	0	0	0	0	0	0	0	0	0	0	0
T22B7.1	egl-13	egl-13_RW11772_20130911_0001_S1	5.88599	5.84378	4.059	3.62087	0.635007	1.76293	0.332401	1.85467	0.464477	1.58618	0.278925	2.31216	1.30061	1.55397	3.91957	1.97727	2.05541	1.96707	0.957449	5.7935	5.10447	4.24829	4.08207	3.76856	2.52699	3.57481	1.71008	3.25052	0.849231	2.13328	0.51612	1.50838	1.62275	3.50886	2.46501	3.80012	0.877369	1.7504	0.303847	5.67591	5.55787	4.00407	3.0596	1.12566	0.0417295	2.74636	2.07117
T22B7.1	egl-13	egl-13_RW11772_20130911_0002_S1	5.08158	5.12893	4.08856	3.46818	2.50611	2.38788	0.0648691	1.12534	0.231353	0	0	0.458862	0	0.977361	3.37542	0	0	0	0	5.25292	4.8476	3.9552	2.80778	2.78709	2.17644	1.94657	1.43262	2.58641	1.82987	1.19216	2.24247	0.737092	2.12522	3.23586	3.36997	4.55196	3.05915	3.43819	2.88087	4.81309	4.32466	3.49074	3.26068	2.10227	0	2.16946	1.12872
F55A8.1	egl-18	egl-18_RW11606_20140916_0001_S1	3.20844	3.47519	1.03024	3.21207	1.05984	0	1.85293	0	1.2692	0	5.43375	0	4.5459	0	3.23844	3.23844	3.23844	3.23844	3.86935	3.18951	3.22904	0.245989	2.4574	2.10034	0	1.47968	0	2.23711	0	1.90971	0	2.33515	0	3.23844	2.40732	3.23844	3.30294	3.23844	2.81506	3.9315	3.15882	3.31184	2.43733	2.84374	3.11848	0	0
F55A8.1	egl-18	egl-18b_RW11026_20130514_0002_S1	4.30893	3.70386	2.46108	3.75401	2.18647	0.419332	3.03981	0.688321	3.48227	1.94162	5.60897	0	4.85463	0	5.97286	2.13044	4.16413	4.00844	4.33313	4.36377	3.63377	2.46108	3.78225	1.87733	2.3149	4.05216	0.150771	4.33863	3.49923	4.95881	3.03905	4.77013	4.62658	5.83474	4.51658	5.69972	3.59889	4.31977	4.42359	4.17507	3.87994	3.52151	3.61116	3.71672	3.84049	1.21634	0
C04A2.3	egl-27	egl-27_RW10504_20140622_0001_S1	5.77204	5.54131	5.30112	5.86234	4.39683	5.04827	6.25177	5.47956	6.36329	5.19074	6.29126	4.22972	6.2648	4.66046	6.03718	3.5902	4.15753	3.9427	5.00464	5.69909	5.70125	5.38921	5.93293	5.66905	5.7006	6.18022	5.98351	6.13531	4.47367	6.28609	4.72625	6.21087	5.14938	6.23198	4.56412	6.11062	4.68781	4.6357	5.50199	5.33325	5.46858	5.78552	5.7598	5.82156	5.96016	4.66971	5.65285
C04A2.3	egl-27	egl-27_RW10505_20140622_0001_S1	4.57327	5.34803	4.42463	4.53547	4.37507	4.32931	5.01192	4.11634	4.44891	4.39238	4.6884	3.97114	4.32804	4.01985	4.7014	4.02383	4.33916	3.8433	4.63188	4.83644	5.04198	5.10116	4.90714	4.1212	4.35254	5.06858	4.57409	4.4848	4.3887	4.56323	4.20847	4.41311	3.95879	4.43917	4.12241	4.82078	4.27823	3.97306	4.58902	4.49801	4.68582	4.77322	4.40962	4.74435	4.90221	4.28351	4.3165
C04G2.7	egl-38	egl-38_XIL0362_20140301_0003_S1	0	0	0	4.55451	0.072461	0.316122	0.335889	0.638078	0	0	1.39157	0	0	0	4.2101	0	0	0	2.15471	0	0	0	2.11571	0	0.111626	2.15692	2.74808	1.35047	0.304334	2.06893	0	2.05002	0	4.01645	0	2.71727	0	0	1.35054	0	0	2.85278	0	2.90921	4.15354	0.155531	0
C04G2.7	egl-38	egl-38_XIL0363_20140801_0001_S1	0	0	0	0	0	0	0	0	0	0	0	0	0	0	0	0	0	0	0	0.860674	0	0	0	0	0	0	0	0	0	0	0	0	0	0	0	1.19934	0	0	0	0	0	0	0	0	0	0	0
R53.3	egl-43	egl-43_XIL01038_20150329_0002_S1	0	0	0	0	0.303272	0	0	0	0	0	0	0	0	0	1.22295	0	0	0	0	0	0	0	0	0	0	0	0	0	0	2.14429	0	0	0.597905	0	0	0	0	0	0	0	0	0	0	0.391431	0	0	0
F28B12.2	egl-44	egl-44d_XIL0204_20140805_0001_S1	0	0	0	0	0	0	0	0	0	0	0	0	0	0	0	0	0	0	0	0	0	0	0	0	0	0	0	0	0	0	0	0	0	0	0	0	0	0	0	0	0	0	0	0	0	0	0
F28B12.2	egl-44	egl-44d_XIL0216_20140219_0002_S1	2.25688	0	0	0	0	0	0	0	0	0	0	0	0.841338	0	0	0	0	0	0	1.41899	1.41899	0	0	0.755941	0	0.609477	1.41899	0	0	0	0	0	0	0	0	0	0	0	0.55073	0	0	0	0	0	0	1.17341	0
K11G9.4	egl-46	egl-46_XIL01105_20150418_0002_S1	0	0	0	0	0	0	0	0	0	0	0	0	0	0	0	0	0	0	0	0	0	0	0	0	0	0	0	0	0	0	0	0	0	0	0	0	0	0	0	0	0	0	0	0	0	0	0
K11G9.4	egl-46	egl-46_XIL01106_20150512_0002_S1	0	0	0	0	0	0	0	0	0	0	0	0	0	0	0	0	0	0	0	0	0	0	0	0	0	0	0	0	0	0	0	0	0	0	0	0	0	0	0	0	0	0	0	0	0	0	0
C08C3.1	egl-5	egl-5_RW10457_20130824_0001_S1	0.0130999	0	0.52739	1.783	0.483832	0	1.69098	0.120069	1.60184	0.52603	2.13548	0	1.99204	0	2.94817	0	0	0	0.147431	0	0	0	0.523618	0	0	1.80319	0	1.63596	0.0880519	1.62495	0	1.9234	0	2.68167	0	0.0616744	0	0	0	0.338595	0.79341	1.91299	0.816264	2.10844	2.00117	0	0
C08C3.1	egl-5	egl-5_RW10457_20130824_0003_S1	0	0	0	0	0	0	1.82064	0	2.03516	0	1.92652	0	2.12123	0	3.01156	0	0	0	0	0	0	0	0	0	0	1.13713	0.197508	1.19129	0	1.89761	0	2.20721	0	2.98377	0	0	0	0	0	0	0	2.06084	1.76195	1.10305	0	0	0
C08C3.1	egl-5	egl-5_XIL01039_20150329_0002_S1	0	0	0	0	0	0	0	0	0	0	0	0	0	0	0	0	7.17099	8.81506	0	0	0	0	0	0	0	0	0	0	0	0	0	0	0	0	0	0	5.53732	8.82447	0	0	0	0	0	0	0	0	0
Y105E8A.17	ekl-4	ekl-4a_XIL0100_20141118_0001_S1	4.49914	4.20413	3.8167	4.84485	4.50846	4.09927	5.47232	4.16328	5.58639	4.56023	6.06106	5.79582	4.43688	5.86069	4.43743	5.44841	6.14908	5.44536	4.68886	4.51594	4.62002	4.14875	5.23498	4.43351	4.84602	5.51048	4.60901	5.50848	5.1594	6.14729	5.26973	6.31012	5.35962	5.66451	5.53888	5.42417	6.14377	5.63909	4.33985	3.77938	4.32618	4.14633	4.26221	5.11358	4.82599	5.09247	4.34438
Y105E8A.17	ekl-4	ekl-4a_XIL0101_20131017_0001_S1	0	0.00520857	0.00211894	0.00231607	0.0123955	0.00214902	0	0	0	0.0021971	0	0	0.00154772	0	0	0	0.00559718	0.0128497	0	0	0	0.0021459	0	0	0.00858308	0.0422346	0.00186879	0	0.00723819	0	0	0.00201152	0.219303	0.00317363	0.015953	0	0.0361967	0.095295	0	0	0	0.00206289	0	0	0	0	0.00912398
C24A1.2	elf-1	elf-1a_XIL035_20131112_0001_S1	0	0	0	0	0	0	0	0	0	0	0	0	0	0	0	0	0	0	0	0	0	0	0	0	0	0	0	0	0	0	0	0	0	0	0	0	0	0	0	0	0	0	0	0	0	0	0
C24A1.2	elf-1	elf-1a_XIL044_20131022_0001_S1	0.0057575	0	0	0.00232772	0.00257975	0.0267465	1.27658	0.00858085	1.48	0.0262483	1.95754	0.0364971	2.0516	0.0102649	1.79812	0.0188389	0.264718	1.03463	0.000176749	0.00255672	0	0	0	0.0337844	0.00243259	1.25903	0.0566052	1.29274	0.0216604	2.07671	0.0299221	1.97347	0.0512165	2.10186	0.0404051	2.09178	0.490572	0.506061	0.0582488	0.00223117	0	0.00235532	0.00180293	0.0232517	0.0103892	1.63517	0.20263
W09C2.1	elt-1	elt-1_RW10346_20140513_0001_S1	0	0	0	0	0	0	0	0	0	0	0	0	0	0	0	0	0	0	0	0	0	0	0	0	0	0	0	0	0	0	0	0	0	0	0	0	0	0	0	0	0	0	0	0	0	0	0
C33D3.1	elt-2	elt-2_RW10192_20130810_0001_S1	0	0	0	0	0	0	0	0	0	0	0	0	0	0	0	0	0	0	0	0	0	0	0	0	0	0	0	0	0	0	0	0	0	0	0	0	0	0	0	0	0	0	0	0	0	0	0
C33D3.1	elt-2	elt-2_RW10403_20130902_0001_S1	0	0	0	0	0	0	0	0	0	0	0	0	0	0	0	0	0	0	0	0	0	0	0	0	0	0	0	0	0	0	0	0	0	0	0	0	0	0	0	0	0	0	0	0	0	0	0
C33D3.1	elt-2	elt-2_RW10403_20130902_0003_S1	0	0	0	0	0	0	0	0	0	0	0	0	0	0	0	0	0	0	0	0	0	0	0	0	0	0	0	0	0	0	0	0	0	0	0	0	0	0	0	0	0	0	0	0	0	0	0
C33D3.1	elt-2	elt-2_RW10404_20130729_0001_S1	0	0	0	0	0	0	0	0	0	0	0	0	0	0	0	0	0	0	0	0	0	0	0	0	0	0	0	0	0	0	0	0	0	0	0	0	0	0	0	0	0	0	0	0	0	0	0
C33D3.1	elt-2	elt-2_RW10404_20130729_0002_S1	0	0	0	0	0	0	0	0	0	0	0	0	0	0	0	0	0	0	0	0	0	0	0	0	0	0	0	0	0	0	0	0	0	0	0	0	0	0	0	0	0	0	0	0	0	0	0
C33D3.1	elt-2	elt-2_RW10437_20130901_0001_S1	3.03175	3.17247	2.15977	2.71334	3.6465	2.18585	1.73609	2.8172	2.0708	1.76595	1.87623	1.78754	0.932826	1.7962	0.829696	2.16856	1.73365	1.94163	1.73868	3.19369	3.08839	3.03059	2.99946	2.09483	2.1323	2.04406	2.14771	2.05922	1.9546	1.78059	1.77423	1.53623	1.67697	0.737085	1.06641	0.588906	1.16965	0.76684	1.73868	3.08297	2.89784	2.57051	2.32064	1.96575	1.80009	1.77315	2.29165
C33D3.1	elt-2	elt-2_RW10437_20130901_0002_S1	3.09579	3.09579	2.77812	2.20961	1.61796	2.06847	1.86378	1.86378	0.96196	1.64085	3.09281	1.93491	2.12459	2.77376	0.905065	0.96335	2.55103	2.25542	2.52385	3.07448	3.09579	2.82374	2.82233	1.92256	2.42965	2.27654	1.82634	1.47783	1.67228	1.85114	2.13692	1.43754	2.84603	2.08235	0.965601	1.2254	1.8582	2.34239	2.9331	2.73087	2.67137	2.25817	1.3007	2.33791	2.77986	1.55704	3.01839
K02B9.4	elt-3	elt-3_RW10266_20130916_0001_S1	0	0	0	0	0	0	0	0	0	0	0	0	0	0	0	0	0	0	0	0	0	0	0	0	0	0	0	0	0	0	0	0	0	0	0	0	0	0	0	0	0	0	0	0	0	0	0
K02B9.4	elt-3	elt-3_SD1563_20131115_0001_S1	0.982674	0.850041	0.222364	1.51836	1.49866	0	0	0.195517	0	0	0	0	0	0	0.00369985	0	0.126709	0.189191	0	1.26182	1.26182	1.66885	1.60076	0.228542	0.187745	0	0	0	0	0	0	0	0	0.182002	0.0793843	0	0	0	0	1.46493	0.982572	1.09609	0.788157	0	0.148171	0	0
F52C12.5	elt-6	elt-6_RW10158_20140105_0001_S1	0	0	0	0	0	0	0	0	0	0	0	0	0	0	0	0	0	0	0	0	0	0	0	0	0	0	0	0	0	0	0	0	0	0	0	0	0	0	0	0	0	0	0	0	0	0	0
C18G1.2	elt-7	elt-7_SD1396_20131128_0003_S1	0.00117922	0	0	0	0	0	0	0	0	0	0.0129898	0.185058	0	0.53109	0	0.0301445	0	0.0610891	0	0	0	0	0	0	0	0	0.0569747	0	0	0.0449734	0	0	0.211952	0	0	0	0	0	0	0.000946197	0	0	0	0	0	0	0
F58E10.2	end-1	end-1_RW10221_20140106_0001_S1	0	0	0	0	0	0	0	0	0	0	0	0	0	0	0	0	0	0	0	0	0	0	0	0	0	0	0	0	0	0	0	0	0	0	0	0	0	0	0	0	0	0	0	0	0	0	0
F58E10.2	end-1	end-1_RW10234_20130831_0001_S1	0	0	0	0	0	0	0	0	0	0	0	0	0	0	0	0	0	0	0	0	0	0	0	0	0	0	0	0	0	0	0	0	0	0	0	0	0	0	0	0	0	0	0	0	0	0	0
F58E10.2	end-1	end-1_RW10234_20130831_0002_S1	0	0	0	0	0	0	0	0	0	0	0	0	0	0	0	0	0	0	0	0	0	0	0	0	0	0	0	0	0	0	0	0	0	0	0	0	0	0	0	0	0	0	0	0	0	0	0
F58E10.5	end-3	end-3_RW10064_20140417_0002_S1	0	0	0	0	0	0	0	0	0	0	0	0	0	0	0	0	0	0	0	0	0	0	0	0	0	0	0	0	0	0	0	0	0	0	0	0	0	0	0	0	0	0	0	0	0	0	0
R11E3.6	eor-1	eor-1_RW11073_20141020_0002_S1	2.36662	2.56734	2.3912	2.62464	2.94949	2.5504	3.32247	3.32247	3.77326	3.89193	4.01189	3.69697	3.9845	3.09783	3.46659	3.23634	3.0109	3.25104	2.21443	2.01878	2.84308	2.38593	1.99379	2.48013	1.56189	2.94368	2.73693	3.03417	3.15866	3.25552	3.04396	3.63902	3.34383	2.58472	2.87629	3.00641	2.81581	2.8648	2.44816	2.79692	3.12018	2.7615	2.96271	3.20902	3.36187	2.07491	3.16531
R11E3.6	eor-1	eor-1_RW11074_20140517_0002_S1	1.90576	1.90576	2.53028	3.82079	2.93632	2.23897	1.50421	3.55947	0	2.57928	2.09539	3.28174	0	2.75334	3.20711	2.0151	1.25369	3.01218	3.16599	2.51256	3.64113	1.64854	2.65275	2.36047	0	2.52687	3.42601	2.38626	0.899044	0.346845	1.58645	0.324109	1.44319	0.856447	0	2.92047	0	0	3.00795	3.36616	2.39314	3.51051	2.86237	3.56908	4.10057	3.35363	1.73653
F22A3.1	ets-4	ets-4_XIL0790_2_S1	0	0	0	0	0	0	0	0	0	0	0	0	0	0	0	0	0	0	0	0	0	0	0	0	0	0	0	0	0	0	0	0	0	0	0	0	0	0	0	0	0	0	0	0	0	0	0
C52B9.2	ets-9	ets-9a_XIL0719_20141117_0001_S1	0	0	0	0	0	0	0	0	0	0	0	0	0	0	0	0	0	0	0	0	0	0	0	0	0	0	0	0	0	0	0	0	0	0	0	0	0	0	0	0	0	0	0	0	0	0	0
Y53C12C.1	eyg-1	eyg-1_XIL0438_20140428_0002_S1	0	0	0	0	0	0	0	0	0	0	0	0	0	0	0	0	0	0	0	0	0	0	0	0	0	0	0	0	0	0	0	0	0	0	0	0	0	0	0	0	0	0	0	0	0	0	0
Y53C12C.1	eyg-1	eyg-1_XIL0895_20150123_0001_S1	0	0	0	0	0	0	0	0	0	0	0	0	0	0	0	0	0	0	0	0	0	0	0	0	0	0	0	0	0	0	0	0	0	0	0	0	0	0	0	0	0	0	0	0	0	0	0
Y53C12C.1	eyg-1	eyg-1_XIL0896_20150126_0001_S1	0	0	0	0	0	0	0	0	0	0	0	0	0	0	0	0	0	0	0	0	0	0	0	0	0	0	0	0	0	0	0	0	0	0	0	0	0	0	0	0	0	0	0	0	0	0	0
F09G2.9	F09G2.9	F09G2.9_RW10886_20130906_0003_S1	3.72829	4.04387	2.26641	3.91494	3.28762	1.46653	4.46138	3.29694	4.01699	2.68211	4.16097	2.55421	3.80736	3.0499	2.86914	2.92289	2.94417	2.76371	3.44954	3.62464	3.41128	2.42166	3.56483	3.62562	0	4.0571	2.94868	3.69643	2.92245	3.65814	2.90118	3.55928	3.05089	2.76576	2.84887	3.31677	2.78176	2.56576	3.35979	3.52772	3.81481	3.72286	3.97085	3.94952	4.12776	3.74296	1.78318
F09G2.9	F09G2.9	F09G2.9_RW10887_20130729_0001_S1	6.69633	6.88659	5.76346	6.72581	6.05629	5.23496	6.81775	6.15235	6.63031	6.47159	6.59241	6.90167	7.09599	6.74359	6.51941	6.57383	6.79648	6.62407	6.74023	6.64515	6.85492	5.96334	6.67547	6.21605	5.81656	6.72567	6.23875	6.45643	6.57328	6.67593	6.4921	6.97229	6.54024	6.60512	6.1877	6.81417	6.27378	6.42509	6.99805	6.79853	6.89518	6.5429	6.95252	6.52707	6.38476	6.22147	4.51001
F09G2.9	F09G2.9	F09G2.9_RW10887_20130729_0002_S1	5.82249	5.72972	5.72389	5.99137	5.88283	5.4625	6.42859	6.49028	5.91543	5.37898	6.1134	5.75791	5.88951	5.5842	5.40773	5.62766	5.28059	6.00538	6.33776	5.93116	5.73067	5.36421	5.95498	5.57304	5.5388	6.14245	5.70766	6.05513	5.73614	6.10554	5.81671	6.08767	5.56727	5.82983	5.66707	6.22903	5.90708	6.04938	6.30792	5.82574	6.15806	5.80922	5.91038	5.88412	5.82139	5.63977	5.33382
F09G2.9	F09G2.9	F09G2.9_RW10939_20130829_0002_S1	4.21321	4.42083	0	4.14282	2.18138	0	5.95318	2.34216	5.88763	4.03793	5.32012	3.82846	5.21222	3.68871	4.70881	3.98829	3.64957	3.5239	3.34419	4.2143	4.07468	0.103861	4.1273	0	0	5.81513	3.01729	5.46795	4.83412	5.23665	4.52925	5.46184	4.77833	4.62362	4.6375	4.47025	3.98088	3.82396	4.1217	4.5251	4.09699	3.92379	4.19421	4.17788	4.31865	1.98199	0
F09G2.9	F09G2.9	F09G2.9_RW10939_20130829_0003_S1	3.38145	4.76895	2.78876	4.04932	2.75441	2.75441	5.11526	0.965789	4.31821	3.05792	4.04202	0	4.21358	0	2.00212	0.349359	0	0.79809	2.75441	3.5148	4.95033	2.41716	5.07141	1.25724	0	4.85162	0	4.28967	1.77629	4.18519	1.07759	3.9025	0	3.47695	0	4.41037	1.55767	1.55767	1.55767	4.01554	4.39965	3.12886	4.45821	3.11059	4.13952	4.40795	0
F09G2.9	F09G2.9	F09G2.9_RW11178_20131008_0002_S1	1.38349	1.74226	0.0208706	1.62886	0.586397	0.00943183	2.33021	0.780909	1.52616	0.422662	1.54072	0.293865	1.99509	0.899645	1.11044	0.861213	1.02603	1.32434	1.72415	0.705015	0.62406	0.0285627	1.1075	0.37453	0	1.13449	0.0232606	0.876105	0.036832	1.24967	0.188255	1.21058	0.190736	1.04252	0.1486	1.06079	0.936098	0.662422	1.21814	2.12028	1.55999	1.05576	1.26514	1.1271	1.42266	0.558719	0.012824
F09G2.9	F09G2.9	F09G2.9_RW11178_20131008_0003_S1	0.0799663	0.0141161	0	0.0511994	0	0	0.466798	0	0.708616	0.255683	0.163303	0.190678	0.879388	0.0581318	0.89723	0.256132	0.329305	0.104249	0.452434	0.787423	1.10206	0	0.999914	0.229087	0	1.40397	0.00307501	1.60367	0.75693	1.59058	0.506876	1.42919	0.812165	0.887096	1.07967	1.11612	0.363399	0.641486	1.60844	0	0.0614556	0.0770914	0.0064317	0.0072666	0	0	0
F10B5.3	F10B5.3	F10B5.3_XIL0368_20140802_0001_S1	0	0	0	0	0	0	0	0	0	0	0	0	0	0	0	0	0	0	0	0	0	0	0	0	0	0	0	0	0	0	0	0	0	0	0	0	0	0	0	0	0	0	0	0	0	0	0
F10B5.3	F10B5.3	F10B5.3_XIL0369_20140228_0001_S1	1.86798	1.43236	0	2.54313	2.90599	2.90599	1.93909	2.90599	0.588133	1.02989	2.3019	2.18179	0	2.26726	2.3443	2.3443	0	2.3443	2.3443	0	0	0	1.79881	1.93181	1.6089	1.6089	1.6089	1.61897	2.24846	1.93295	2.24846	2.24846	2.24846	2.24846	2.24846	4.30281	2.24846	2.24846	2.24846	0	0.640153	0.589011	0	1.40256	1.40256	1.40256	1.40256
F13C5.2	F13C5.2	F13C5.2_XIL0941_20150212_0002_S1	2.48344	2.83026	2.63785	2.95713	2.42803	2.98023	2.8136	2.90572	3.39171	3.61989	3.6551	3.57452	3.47536	3.30913	3.29903	3.41783	3.56892	3.17303	2.73147	3.9854	4.26335	3.63912	3.84386	4.10638	3.70915	3.74853	4.36719	4.13452	4.19727	4.15208	3.56336	3.63813	4.04758	3.74685	3.67707	4.15936	4.06747	4.10156	3.52986	2.81597	3.06827	3.39115	3.43787	3.86182	3.2574	3.61475	3.5956
F13H6.1	F13H6.1	F13H6.1_XIL0923_20150528_0002_S1	0	0	0	0	0	0	0	0.365583	0	0	0	0	0	0.00872476	0	0	0	0	0	0	0	0	0	0	0	0	0.643332	0.291832	0	0	0	2.22486	0	0	0	0	0	0	0.920397	0	0	0	0	0.913719	0	0	0
F13H6.1	F13H6.1	F13H6.1a_XIL0923_20150123_0001_S1	0	0	0	0	0	0	0	1.35619	0	0	0	0	0	0	0	0	0	0	1.80485	0	0	0	0	0	0	0	0	0	0	0	0	0	0	0	0	0	0	0	0	0	0	0	0	0	0	0	0
F16B12.6	F16B12.6	F16B12.6_RW10813_20130801_0001_S1	5.77129	6.0455	2.47331	4.91851	2.47331	2.47331	6.01114	3.66904	5.19823	3.66904	4.68626	0	5.17172	2.47331	6.57802	2.47331	1.90288	2.47331	2.47331	6.06888	6.31227	0	7.00126	1.59541	0	6.74252	1.12758	6.72292	4.98902	6.48656	4.79394	6.11323	4.65534	6.29221	4.59891	6.84732	5.521	5.73312	5.22235	5.96238	6.69184	5.17212	6.04027	5.26575	4.3317	5.53919	4.99153
F16B12.6	F16B12.6	F16B12.6_SD1669_20131115_0001_S1	5.00845	5.45875	3.62978	5.45875	3.60492	3.54052	4.58398	3.35812	4.23309	3.95919	3.46664	3.56286	3.29787	3.59079	5.02731	3.65816	3.72775	3.57078	4.23944	5.30847	5.43225	4.60446	5.04141	4.5767	3.80969	5.18125	4.32461	5.36374	3.5595	5.06556	2.682	5.03803	3.41873	4.15422	2.57024	3.955	4.25199	4.35244	3.58281	4.95744	5.60578	5.21986	4.67292	4.56419	5.40451	4.52598	2.24393
F17C11.1	F17C11.1	F17C11.1_RW10915_20131011_0001_S1	4.18455	4.08326	3.78084	3.21369	2.79911	2.17171	3.07579	2.43804	2.80802	2.48725	3.31145	3.39833	2.50518	3.29195	2.66042	2.82296	3.43888	3.33407	3.30927	2.71204	2.6567	2.86914	2.33307	1.98053	1.81991	2.4546	2.21146	2.80085	2.26182	2.37061	2.33829	3.12122	2.49078	2.58884	2.9316	3.4192	3.22177	2.93472	2.60844	4.31279	3.52996	3.63038	3.35161	3.53893	3.58258	2.36896	3.06137
F17C11.1	F17C11.1	F17C11.1_RW10915_20131118_0001_S1	4.40108	4.3852	3.68889	3.9192	3.65014	3.52581	4.53502	3.74187	4.51354	3.90077	4.40152	3.95099	4.44089	3.88071	4.27501	4.18828	4.51383	4.20736	3.70541	4.23947	3.95136	4.41807	3.78389	3.64535	3.20091	4.03189	3.43348	3.85528	4.01401	3.82597	3.63641	3.69398	4.11544	3.99851	3.78143	4.14009	4.27454	4.18626	3.52321	4.76803	4.08941	4.57774	4.01207	4.36276	4.23798	3.89495	4.11079
F19F10.1	F19F10.1	F19F10.1_RW11620_20140508_0001_S1	0	0	4.15093	0	4.62095	2.02739	3.97222	4.71331	3.10506	0	0	3.30179	0	3.39035	0	4.64734	0.525109	0.0321961	1.69441	0	0	0.746051	2.61866	2.36738	0	0	4.66307	0.631552	3.79343	0	3.81452	0	1.99777	1.63213	0.804788	4.08241	0	4.66221	1.99043	0	0	0	0.480015	0	0	4.4042	0
F19F10.5	F19F10.5	F19F10.5_RW10274_20131226_0002_S1	3.24384	3.23968	1.85687	3.67079	3.72244	2.2133	4.20064	2.86046	2.48077	0	3.55115	2.59583	4.15216	0	3.76525	2.52333	2.8005	1.8121	2.90659	2.23015	2.20546	3.73588	2.75552	3.80761	1.65827	4.03035	1.55401	2.99653	0	2.79517	3.14151	4.07349	1.73886	4.13947	2.41643	3.15378	1.68101	2.57801	0.784336	3.29158	2.75397	3.61793	1.35233	4.13413	3.0724	3.45874	1.88558
F21A10.2	F21A10.2	F21A10.2a_RW10654_20130501_0002_S1	4.50193	5.03411	3.53112	4.49709	3.82449	3.79828	4.58718	4.43543	4.2117	3.79161	4.07977	3.89326	4.18593	4.38154	4.12291	3.71807	3.85229	4.31032	4.75738	4.44635	4.90361	3.28712	4.42653	3.58719	3.81353	3.98295	3.74331	4.41243	3.89117	4.14981	3.61547	4.07731	3.90693	3.69788	3.71376	4.17457	3.56655	3.75971	4.33129	4.74215	4.88841	4.41832	4.58927	4.08513	4.33268	3.6981	3.84052
F21A9.2	F21A9.2	F21A9.2_RW10607_20130903_0002_S1	0.472937	0.120597	0.176813	0.0286827	0.0263545	0.00902345	1.10555	0.341204	0.159437	0.0581439	0	0.045717	0.0270088	0	0.0392034	0.0197574	0.0498609	0.231682	0.0149116	0	0.0755234	0.0460826	0.058856	0	0	0.0580687	0.998735	0.895647	0	0.889383	0.0842186	0.828567	0.520988	0.642154	0.00216505	0.0185537	0.019522	0.347234	0	0.0443132	0	0.249618	0.284927	0.0767016	0	0.201983	0.00715847
F21A9.2	F21A9.2	F21A9.2_RW10625_20131014_0002_S1	0	0	0.243311	0	0.151891	0	0	0	0	0	0	0	0	0	0	0	0	0	0	0	0	0	0	0	0	0	0.534165	0.700886	0	0	0	0.368162	0	0	0	0.534259	0	0	0	0	0	0	0	0	0	0	0
F21A9.2	F21A9.2	F21A9.2_RW10627_20130815_0001_S1	2.95814	2.34638	2.44698	2.65218	2.17047	1.90257	2.16495	1.85059	3.49355	2.6331	2.66616	3.15399	2.00103	2.93523	1.81239	3.12953	2.19272	2.79294	2.38601	2.75325	3.06212	3.67973	2.68498	2.9478	3.3331	3.16523	2.59275	2.33939	2.99604	2.64342	3.01836	0.808519	2.93652	2.80757	2.56941	2.63621	3.37143	3.02434	2.99327	3.08359	2.75179	1.91798	1.90366	2.87069	1.94734	2.50826	1.71124
F21A9.2	F21A9.2	F21A9.2_RW10627_20130815_0002_S1	2.18047	2.74227	3.71046	1.3767	2.92667	2.64382	3.05785	3.28339	3.97571	3.73934	4.0402	3.67655	3.58294	0	3.67206	3.1545	2.7232	3.07982	1.40463	1.81861	2.15902	2.5087	2.51996	2.29353	1.29682	2.00781	2.61737	2.71418	4.02887	3.24139	3.05039	3.21599	1.58296	1.80794	0	3.27119	3.17941	2.92704	0	2.50742	2.50952	3.27397	1.81309	1.758	3.11041	2.84382	3.13544
F21D5.9	F21D5.9	F21D5.9_RW10634_20130815_0001_S1	0	0	0	0	0	0	0	0	0	0	0	0	0	0	0	0	0	0	0	0	0	0	0	0	0	0	0	0	0	0	0	0	0	0	0	0	0	0	0	0	0	0	0	0	0	0	0
F21D5.9	F21D5.9	F21D5.9_RW10634_20130815_0002_S1	1.04735	1.17667	0	0	0	0	0	0	0	0	0	0	0	0	0	0	0	0	0	1.7232	0	0.753355	0	0	0	0	0	0	0	0	0	0	0	0	0	0	0	0	0	2.39052	0	0	0	0	0	0	0
F21D5.9	F21D5.9	F21D5.9_RW10635_20130911_0001_S1	1.0925	0	0	0	0	0	0	0	1.6006	0	0	0	0	0	0	0	0	0	0	0	0	0	0	0	0	0	0	0	0	0	0	0	0	0	0	0	0	1.02256	0	1.1636	0	0	0.682717	0.0152963	0.186846	0	0
F21D5.9	F21D5.9	F21D5.9_RW10635_20130911_0002_S1	0.857797	0.0299482	0.807558	0.135692	1.10771	0.0537328	0.224914	0.119045	0.501678	0.125218	0	0.0688937	0	0	0.0945586	0	0	1.65083	0	0.782026	0.162934	0.0181812	0.0215104	0.529005	0	0.042761	0.00186345	0	0	0.013538	0.000804522	0	0	0.0701635	0	0	0	1.39465	0	0.173299	0.215466	0.114744	0.0195311	0.184481	0.131901	0.00541144	0.0340815
F22D6.2	F22D6.2	F22D6.2_RW11753_20131020_0002_S1	1.98211	1.98632	1.82209	1.9019	1.61774	1.18754	1.13046	1.30371	1.69404	1.42248	1.74384	1.90602	1.61635	1.41135	1.84583	1.67091	1.23506	1.69492	2.00915	2.82367	2.44128	2.6796	2.81437	2.47422	1.701	2.17558	2.36615	2.6198	2.09316	2.09976	1.99663	2.72373	1.79843	2.26488	1.73412	1.84845	1.29238	2.27735	2.58895	2.05747	2.08629	2.29672	2.20511	1.86905	1.95564	1.39406	1.23292
F22D6.2	F22D6.2	F22D6.2_RW11754_20131221_0001_S1	5.06001	4.69491	4.86232	4.86808	4.48935	4.20604	4.695	4.19036	4.69653	4.32312	4.66189	4.16	4.66485	4.39973	4.85029	4.18543	4.00933	4.28023	3.83409	4.64981	4.61485	4.4281	4.58535	4.51701	3.70262	4.56756	4.10839	4.53103	4.19181	4.54005	4.0733	4.43658	4.24803	4.64234	3.89691	4.44694	4.19638	4.1081	3.91962	5.20909	5.01195	5.04843	4.85681	4.82884	4.75545	4.59006	4.17959
F22F1.3	F22F1.3	F22F1.3_XIL01071_20150405_0002_S1	0	0	0	0	0	0	0	0	0	0	0	0	0	0	0	0	0	0	0	0	0	0	0	0	0	0	0	0	0	0	0	0	0	0	0	0	0	0	0	0	0	0	0	0	0	0	0
F23A7.6	F23A7.6	F23A7.6_XIL01099_20150430_0002_S1	4.57711	4.94426	1.75205	4.74003	1.71468	0.935681	3.60999	1.71086	3.39648	4.1356	3.61589	3.97819	3.30913	3.72131	4.24625	3.77315	3.18888	3.32254	3.26583	5.58239	5.29689	0	5.07597	3.58162	0	4.23385	3.44897	4.42368	3.82705	4.35704	3.84751	4.18881	4.30166	4.58998	3.40054	3.7385	3.1128	3.68036	3.76193	4.71491	4.56093	4.53107	4.79946	4.59877	4.32413	2.00127	0
F23B12.7	F23B12.7	F23B12.7_XIL0148_20140305_0002_S1	0	1.55499	3.94385	0.556115	3.62492	0	0	3.43392	0.0531027	0	3.04947	0	0	0	0	0	0	0	0	1.59383	4.27439	0	4.83378	3.74218	1.13263	1.24752	4.19669	0	2.36442	3.15768	3.00403	4.6715	3.72705	0	0	2.67069	1.96699	3.81836	3.71589	3.09036	0.950752	0	3.67952	2.88264	0	2.73533	0
F23B12.7	F23B12.7	F23B12.7_XIL0203_20140222_0002_S1	4.38947	4.02145	0.101891	4.2581	2.36881	3.82973	4.18075	1.73485	4.28648	3.66458	3.14746	3.48399	5.35827	4.08126	3.65782	3.76006	3.40925	4.77804	3.2274	3.15563	3.77013	1.29238	4.56116	3.05298	0.933007	5.12409	4.24565	4.53694	3.13946	3.62932	4.53174	3.5119	3.2031	3.61553	1.90884	4.18781	3.6158	4.44187	2.71585	3.96385	4.49638	4.14802	3.9356	3.93875	4.5668	3.22266	2.19097
F26A10.2	F26A10.2	F26A10.2_XIL0309_20140228_0002_S1	1.27825	1.89098	0	0	0	0	0	0	0	0	0.0973333	0.148138	0	1.03652	1.09326	0	0.317876	0	0	1.10232	1.33622	0	0	0	0	0.0425922	0	0.0976531	0.430451	0.1997	0.173137	0.3467	0.493719	1.78229	0.607991	0.818314	0.232805	0	0	2.76938	3.0906	0	0	0	0	0	0
F26A10.2	F26A10.2	F26A10.2_XIL0323_20140809_0001_S1	4.29923	3.96161	0	3.93597	0	0	0.990052	0	0	0	0	0	0	0	0	0	0	0	0	4.50424	3.95653	3.17174	4.09806	0	0	0	0	0	0	0	0	0	0	0.251622	0	0	0	0	0	4.14492	4.35822	3.38751	2.98504	1.64178	0	0	0
F26H9.2	F26H9.2	F26H9.2_XIL0125_20140103_0002_S1	0	0	0	0	0	0	0	0	0	0	0	0	0	0	0	0	0	0	0	0	0	0	0	1.40092	0	0.1132	0	0	0	0	0	0	0	0	0	0.429313	0	0	0	0	0	0	0	0	0	0	0
F26H9.2	F26H9.2	F26H9.2_XIL0128_20131204_0001_S1	0	0	0	0	0	0	0	0	0	0	0	0	0	0	0	0	0	0	0	0	0	0	0	0	0	0	0	0	0	0	0	0	0	0	0	0	0	0	0	0	0	0	0	0	0	0	0
F27D4.4	F27D4.4	F27D4.4b_RW10511_20140610_0001_S1	0	0	0	0	0	0	0	0	0	0	0	0	0	0	0	0	0	0	0	0	0	0	0	0	0	0	0	0	0	0	0	2.20002	2.95847	0	0	0	0	0	0	2.0327	0	0	0	0	0	0	0
F27D4.4	F27D4.4	F27D4.4b_RW10551_20140919_0001_S1	0	4.57401	5.52191	6.77191	4.30961	4.52021	0	3.51143	0	0	0	0	0	0	4.69795	1.65052	0	0	0	0	0	5.92708	6.3325	4.48558	4.18286	0	0	0	2.21664	0	0	3.7802	0	0	0	0	0	0	0	5.48339	5.31788	4.99046	6.41855	0	0	5.16138	0
F28C6.1	F28C6.1	F28C6.1_RW10696_20131118_0001_S1	2.08454	1.85158	0.800434	1.81424	0.36816	0.0253882	1.83595	0.736309	1.73368	0	1.97312	0	1.89628	0	2.46776	0	0	0	0.25161	1.70191	1.51448	0.335191	1.70586	0.351644	0.0113579	1.11482	0.115244	1.14605	0	1.05386	0	0.988292	0.0150422	2.3214	0	1.75775	0.132782	0.0814064	0.341886	1.6068	1.69798	1.62161	1.86875	1.68151	2.06309	0.411675	0
F28C6.1	F28C6.1	F28C6.1_RW10697_20130903_0003_S1	0.295304	0.320648	0.146548	0.153009	0.275458	0.257658	0.125047	0.0537565	0	0.0012614	0	0.0210743	0	0.393158	0	0.48429	0.272013	0.631491	0.954305	0.269282	0.274921	0.317379	0.0497046	0.418858	0.0696682	0	0.374216	0	0	0	0	0	0	0	0	0.424915	0	0	0.274551	0.336013	0.130544	0.192263	0.231139	0.451886	0.239685	0.159595	0.0733753
F33H1.4	F33H1.4	F33H1.4_XIL0516_20140531_0001_S1	2.65567	4.54839	0	0	0	0	0.678384	0	0	0	0.299384	0	0	0	0	0	0	0	1.47711	0	0.404198	0	3.53286	0	0	0	1.87209	0	0	0	0	0	0	0	0	0	0	0	3.88064	0.712575	0	0	0	1.20365	0	0	0
F36D1.1	F36D1.1	F36D1.1_SD1707_20131212_0002_S1	4.16505	4.98252	4.07183	4.51458	3.85792	3.29396	4.19728	3.64645	3.27536	2.83921	3.55097	3.29098	3.06852	3.94645	2.76139	3.88771	3.00406	2.1821	3.82607	3.59413	5.78757	4.44823	3.85352	4.24295	3.24418	4.11734	3.62761	3.33447	1.49553	2.9649	3.15691	3.55929	3.19254	2.99077	2.6771	4.15368	3.77338	3.66135	3.20692	5.11474	4.40345	4.32827	4.47507	4.13838	4.12548	4.00139	3.31176
F38C2.7	F38C2.7	F38C2.7_RW10572_20131111_0001_S1	3.32098	3.70803	0.650022	3.56058	0.0113987	0	2.95229	3.15509	3.22926	2.13752	3.27203	2.07063	3.46333	1.87914	3.85246	2.11855	2.02148	2.48844	3.19219	4.27902	4.14556	1.20022	3.84888	1.49464	0	2.97745	3.02121	3.34562	1.2218	2.94705	0.916649	2.84133	1.06548	4.26711	1.05516	2.52057	1.53122	2.36238	2.65292	3.76626	3.71989	3.57592	3.41552	3.67719	3.32309	0	0
F38C2.7	F38C2.7	F38C2.7_RW11452_20140910_0001_S1	5.58384	5.37325	0	5.29653	0.478634	0	4.74954	0	4.56706	4.03255	4.5442	3.47658	4.52863	3.44187	5.04367	3.38418	3.54938	3.73097	4.59867	5.44063	5.17424	0	5.48481	0	0	4.28903	0	4.08756	2.82774	3.75355	2.80663	3.93616	3.43572	5.04515	2.63905	2.85791	2.91532	2.96325	4.31942	5.46436	5.46284	5.1988	5.51509	5.09501	5.26425	1.20389	0
F39B2.1	F39B2.1	F39B2.1_RW10774_20140915_0001_S1	4.44718	4.45656	3.32136	3.81641	4.40854	0.0851083	5.25162	4.93165	4.57533	2.67577	3.99209	3.27542	5.8962	3.47714	4.1416	2.71924	4.24145	4.11911	4.1127	4.19078	4.97063	3.54851	4.10132	3.93332	4.36615	2.79108	5.14996	4.0971	2.71738	4.25566	0	4.51222	1.3708	3.9762	2.97074	5.14201	0	0	3.41397	3.99679	4.54653	3.04241	3.77591	4.95309	4.2345	3.49982	3.44504
F39B2.1	F39B2.1	F39B2.1_SD1667_20140404_0001_S1	5.4689	5.49301	4.57054	5.3857	4.90769	5.14059	5.60637	4.7365	5.15633	4.62541	5.34369	4.34478	5.34927	4.47659	5.02087	4.46393	4.65052	4.9603	4.73431	5.11467	5.14253	4.75935	4.64911	4.73918	3.91455	5.16724	4.72375	5.21992	4.7073	4.74026	4.26882	5.02411	4.47162	4.80455	4.30296	5.2905	4.2275	4.428	4.98001	5.50028	5.39303	5.38268	5.20726	5.25346	5.20683	3.37461	4.20614
F40F9.7	F40F9.7	F40F9.7_RW11156_20140614_0002_S1	2.71341	2.8979	1.67501	2.79819	0	0	0	0	0	0	0	0	0	0	0	0	0	0	2.20031	2.68375	2.32918	1.95418	0	0	0	0	0	0	0	0	0	0	0	0	0	0	0	0	2.19394	2.27533	1.96458	2.17116	1.81188	0	0	0	0
F42G2.6	F42G2.6	F42G2.6_RW11807_20140412_0001_S1	5.92426	5.69898	5.04158	5.28182	5.01558	5.58557	5.29795	5.39701	4.83616	4.46264	4.26815	4.31329	4.1483	5.1026	5.90314	4.34265	4.47638	5.81975	4.66606	5.67245	5.45628	5.05148	5.10873	5.18473	4.28238	4.3928	4.91247	4.35915	4.205	3.97965	3.97965	3.97965	4.39622	4.08336	4.06105	4.15504	3.60187	4.16456	4.39442	5.2584	5.45013	4.69518	5.03738	4.45201	4.55081	4.63795	4.36094
F47E1.3	F47E1.3	F47E1.3_XIL0988_20150330_0002_S1	0	0	0	0	0	0	0	0	0	0	0	0	0	0	0	0	0	0	0	4.40366	0	0	0	2.83226	0	0	1.96254	0	0	0	0	0	0	0	0	0	0	0	0	0	0	0	0	0	0	0	0
F52B5.7	F52B5.7	F52B5.7_XIL0671_20140923_0001_S1	0	0	0	0	0	0	0	0	0	0	0	0	0	0	0	0	0	0	0	0	0	0	0	0	0	0	0	0	0	0	0	0	0	0	0	0	0	0	0	0	0	0	0	0	0	0	0
F54F2.9	F54F2.9	F54F2.9_RW11818_20131014_0003_S1	0.032152	0.100199	0.122624	0.18704	0.0476684	0.0915073	0.249736	0.0875304	0.117036	0.224617	0.0603861	0.358654	0.723145	0.102297	0.696875	0.669653	0.537214	0.187256	0.0568703	0.251881	0.375869	0.282959	0.30709	0.124107	0.109944	0.0551294	0.246281	0.249116	0.223577	0.0478847	0.191193	0.203893	0.14871	0.356999	0.766376	0.214801	0.33035	0.020075	0.0465818	0.100543	0.203703	0.07078	0.181585	0.236389	0.0601199	0.139946	0.13857
F55A3.3	F55A3.3	F55A3.3_XIL0509_20140523_0002_S1	1.94864	2.2315	0.0774679	1.18754	1.50079	0	1.95106	1.373	1.13562	0	1.94614	1.07033	1.23189	0	1.78349	0	0	0	0.0802246	0.94565	1.66419	0.713812	0.209978	0.364944	0.147299	1.5112	0.774819	0	0	0	0	0.417708	0	1.75414	0	2.58574	1.61303	0	0	2.45818	1.481	1.12962	1.61397	2.03555	1.98934	1.28525	0.418966
F5704.4	F5704.4	F5704.4b_RW10553_20141202_0003_S1	5.02873	3.66674	0	2.59054	0	0	1.10413	0	4.94649	0	5.53861	5.29126	5.02838	0	0	0	0	0	0	0	0	0	0	0	0	1.93044	0	0	2.11075	5.32399	3.74502	5.81369	0	4.042	0	5.3562	0	0	0	3.82241	1.89356	4.74544	0	4.6218	2.22397	0	0
F57A8.1	F57A8.1	F57A8.1_RW11845_20141009_0002_S1	4.0788	5.75269	3.7018	3.55244	3.94112	3.10786	3.78189	4.20303	3.58195	3.30736	1.67497	3.26622	0.572926	2.53427	1.68778	3.1195	3.71774	3.55806	2.23051	3.88732	4.90596	2.98001	3.79756	3.74861	2.7763	4.68379	4.02936	3.83483	3.02364	1.93959	2.67986	0.541329	1.64652	0	0	2.50746	0.0412674	0	0	3.79421	5.78526	3.5983	3.04263	3.76083	3.45358	2.82194	3.91202
F57A8.1	F57A8.1	F57A8.1_RW11846_20141018_0002_S1	4.18994	4.20183	4.07963	4.09478	4.046	4.07273	4.7822	4.32559	3.88247	4.15827	2.61434	3.3494	2.07185	3.76588	0.224313	4.13764	3.43665	4.03514	3.44948	4.60876	4.81966	4.34467	4.95451	4.29189	4.0983	4.92959	4.70709	3.97221	4.52295	4.3699	4.41861	3.73714	4.51771	0.645789	4.05664	4.63392	3.72158	3.46378	3.82805	4.35675	4.20718	3.95838	4.25221	4.12814	4.25997	3.71368	4.05275
F57A8.1	F57A8.1	F57A8.1_XIL235_20190919_001_S1	5.23141	5.19107	5.60193	5.67042	5.2337	4.96908	5.42252	4.62619	4.71952	5.28153	5.17893	4.5786	4.1243	5.03195	4.43844	5.28691	5.40115	5.94049	6.24845	5.03352	5.19402	4.9401	4.91844	5.13311	4.91758	5.22269	4.84545	3.48881	4.98609	4.81934	4.6006	4.62757	4.79859	3.43331	4.67475	5.41784	5.38559	4.95559	5.89577	5.40714	5.50157	5.10306	5.31178	4.67883	5.24994	4.83893	4.6355
F57C9.4	F57C9.4	F57C9.4_RW10513_20130901_0001_S1	0.0351804	0	0.0902923	0.874056	0.068496	0	0.000988252	0	0.208236	0.185071	0.296191	0.143184	0	0.239271	0.170445	0.158409	0.380919	0.530395	0.464088	0	0	0	0.381373	0	0	0.519032	0	0.107358	0.660634	0.143365	0.0536469	0	0	0.0170085	0	0.431212	0	0	0.26512	0.139486	0	0	0.307563	0.379225	0.270144	0.359965	0.452639
F57C9.4	F57C9.4	F57C9.4_RW11631_20131019_0001_S1	3.59534	4.15543	2.10227	1.57932	0.824379	1.11137	0.752216	1.18742	1.07371	0.77339	1.16853	1.22162	1.30138	0.465304	1.77257	0.64157	0.873619	1.06594	2.2535	1.56988	2.17626	1.5633	1.50479	0.528345	0.437293	0.69512	0.61424	1.13539	0.618269	0.46027	0.617388	1.21217	0.947138	1.42349	0.593708	1.65321	0.475731	0.563991	1.72151	3.27201	3.2773	2.31441	2.68374	1.14945	1.54699	0.941567	0.781722
F57C9.4	F57C9.4	F57C9.4a_RW11628_20131120_0001_S1	2.70075	2.95854	2.19135	2.01799	2.74629	2.57999	3.31108	2.2121	2.15188	3.04098	2.12421	2.96997	1.27849	3.00164	2.85184	2.76121	2.67187	3.27431	3.6184	2.71105	3.45385	1.70204	2.30849	3.1365	1.40625	2.341	2.78779	2.01026	2.54707	1.54209	2.87477	1.18325	2.90729	2.82038	2.39077	2.52819	2.15232	2.75203	3.72649	3.22923	2.7903	2.25697	2.84977	1.04186	1.26182	1.37129	1.20579
F57C9.4	F57C9.4	F57C9.4a_RW11631_20140920_0002_S1	5.02883	5.29291	0	0	0.607761	0	2.57069	0	0	0	3.01115	0	0	0	0	0	0	0	0	5.84129	5.39493	2.94524	0.837025	1.29518	0	0	0	0	0	0	0	0	0	1.13551	0	0	0	0	0	4.75823	5.0351	0	0	2.27034	0	0	0
F56E3.4	fax-1	fax-1_XIL0905_20150121_0001_S1	0	0	0	0	0	0	0	0	0	0	0	0	0	0	0	0	0	0	0	0	0	0	0	0	0	0	0	0	0	0	0	0	0	0	0	0	0	0	0	0	0	0	0	0	0	0	0
C25A1.2	fkh-10	fkh-10_OP377_20160901_001_S1	0	0	0	0	0	0	0	0	0	0	0	0	0	0	0	0	0	0	0	0	0	0	0	0	0	0	0	0	0	0	0	0	0	0	0	0	0	0	0	0	0	0	0	0	0	0	0
T14G12.4	fkh-2	fkh-2_XIL01037_2_S1	0.524484	0.689563	0.635491	0.552331	0.785088	0.801717	0.867988	0.668514	0.546513	0.732288	1.03355	1.36663	1.41835	1.04174	1.37487	1.23044	1.51862	1.54333	0.840292	0	0	0	0	0.0679892	0	0	0	0	0.111923	0.596958	0.381541	0.398764	0	0	0.887114	0.427124	0.475763	0.355112	0	0.388714	0.833828	0.516732	0.429054	0.582099	0.226752	0	0.491909
C29F7.4	fkh-3	fkh-3_XIL0562_20140913_0002_S1	0	0	0	0	0	0	0	0	0	0	0	0	0	0	0	0	0	0	0.731163	0	0	0	0	0	0	0	0	0	0	0	0	0	0	0	0	0	0	0	1.67524	0	0	0	0	0	0	0	0
C29F7.5	fkh-4	fkh-4_XIL0995_20150425_0002_S1	1.041	0	0	1.54521	0	0	1.19923	0	0.346463	0	0.850603	0	0.0915885	0	1.32619	0	0	0	0.206501	0	0	0	0	0	0	0	0	0	0	0	0	0	0	0	0	0	0	0	0	0.307763	0	0.448425	1.35477	0.875445	0.980918	0	0
F26A1.2	fkh-5	fkh-5_RW10506_20130905_0002_S1	0.750468	2.28728	0.706667	0.233288	0.00522164	1.66121	0	0.136622	1.16909	3.43889	0.635686	2.24334	0.179204	1.99875	0	0	1.77133	0.933237	0.0600512	1.76991	1.57612	0.344529	1.06248	0	0.596255	0.403266	0	0	1.67651	0	0	0	0.0510062	0	0	1.87805	0.164692	1.62784	1.72502	0.948542	1.26911	0.724324	0.648994	1.07662	0.921687	1.12949	0.181341
F26A1.2	fkh-5	fkh-5_RW10506_20130905_0004_S1	0.85485	0.342807	0.430291	0.544556	0.342105	0.743162	0.00779738	1.62734	0	1.78124	0	0.899779	0	0	0.0384753	0.599363	1.87037	1.28729	0.484594	0.416221	0.471372	0.751719	0.0454941	0.714375	0	0.527291	0.179152	0.268822	0.619794	0.382428	0.724381	0.683138	2.52341	0.0463847	0.387613	0.664097	0.810419	0.50127	0.00902694	0.291578	0.791373	0.369002	0.27046	1.59274	0.410847	1.89406	0.614798
B0286.5	fkh-6	fkh-6_XIL0232_20140118_0001_S1	0	0	0	0	0	0	0	0	2.72691	0	4.14501	0	4.30615	3.1798	0.16586	0	0	0.396989	0	0	0	0	2.19247	0.21613	0	0.533	0	3.29392	0	0	0	4.9124	0	2.28916	0	2.27198	0	3.15056	0	0	0	2.6324	0	2.30489	0	0	0
F26D12.1	fkh-7	fkh-7a_XIL0217_20140430_0002_S1	0.531503	0	0	0	0	0	0	0	0	0	0	0.0573781	0	0	0	0	0	0	0	0	0	0	0	0	0	0	0	0	0	0	0	0	0	1.36043	0	0	0	0	0	2.18159	0	0.936319	0	0	0	0	0
F40H3.4	fkh-8	fkh-8_XIL0219_20140411_0002_S1	0	0	0	0	0	0	0	0	0	0	0	0	0	0	0	0	0	0	0	0	0	0	0	0	0	0	0	0	0	0	0	0	0	0	0	0	0	0	0	0	0	0	0	0	0	0	0
Y11D7A.12	flh-1	flh-1_RW11537_20140724_0001_S1	3.996	4.71146	3.52835	3.67938	0	0	0	0	3.56802	0	0	0	0	0	2.45472	0	0	0	1.78107	3.39146	3.69633	1.09898	2.94224	0	0	0	0	2.23207	0	0	0	0	0	0	0	2.10161	0	0	1.40061	4.11506	4.23476	3.79594	3.79932	1.32901	2.75419	0	0
C26E6.2	flh-2	flh-2_XIL0773_20141211_0001_S1	0	0	0	0	0	0	0	0	0	0	0	0	0	0	0	0	0	0	0	0	0	0	0	0	0	0	0	0	0	0	0	0	0	0	0	0	0	0	0	0	0	0	0	0	0	0	0
C26E6.2	flh-2	flh-2_XIL0774_20141212_0002_S1	0	0.13857	0	0	0	0	0	0	0	0	0	0	0	0	0	0	0	0	0	3.131	3.57358	0	0	0	0	0	0	0	0	0	0	0	0	0	0	0	0	0	0	2.54065	3.30153	0	0	0	0	0	0
Y11D7A.13	flh-3	flh-3_RW11030_20141015_0002_S1	6.05881	6.1981	5.71623	5.92129	5.34982	5.50124	5.88664	5.25574	6.01887	4.77738	6.07527	4.8696	6.13534	5.04518	5.71426	4.7217	4.62261	4.91072	5.75364	6.46362	6.24383	5.64328	6.26554	5.10934	5.37669	5.95237	5.10983	5.90898	4.83707	5.8305	4.94821	6.10576	5.34673	5.65823	5.03419	5.74336	5.10592	5.2637	5.65784	6.27076	6.2136	5.95832	5.96901	5.66095	5.63533	4.87077	5.23599
Y11D7A.13	flh-3	flh-3_RW11031_20131111_0001_S1	2.65905	4.05695	0.867523	2.80825	0.0345262	0	3.85229	0.436404	3.86662	1.31093	3.33077	0.101599	3.79833	0	3.93545	0	0.883601	0.524849	0.614143	4.34741	4.62619	0.834041	4.43241	0	0.253505	4.68652	0.621994	4.87302	1.04719	4.82484	0.459535	4.72691	0.992705	4.32759	0.655964	4.80438	0.172389	2.86792	3.10894	3.85978	3.93298	3.22839	3.43422	2.90474	2.89536	0	0
F29G9.4	fos-1	fos-1a_XIL0429_20140403_0001_S1	0	0	0	0	0	0	0	1.38571	0	0	0	0	0	0	0	0	0	0	0	0	0	0	0	0	0	0	0	0	0	0	0	0	0	0	0	0	0	0	0	0	0	0	0	0	0	0	0
F29G9.4	fos-1	fos-1a_XIL0430_20140726_0002_S1	0	0	0	0	0	0	0	0	0	0	0	0	0	0	0	0	0	0	0	0	0	0	0	0	0	0	0	0	0	0	0	0	0	0	0	0	0	0	0	0	0	0	0	0	0	0	0
F29G9.4	fos-1	fos-1a_XIL0446_20141118_0001_S1	0	0	0	0	0	0	0	0	0	0	0	0	0	0	0	0	0	0	2.16631	0	0	0	0	0	0	0	0	0	0	0	0	0	1.13367	0	0	0	0	0	0	0	0	0	0	0	0	0	0
K01B6.1	fozi-1	fozi-1_XIL0492_20140528_0002_S1	0	0	0	0	0	0	0	0	0	0	0	0	0	0	0	0	0	0	0	0	0	0	0	0	0	0	0	0	0	0	0	0	0	0	0	0	0	0	0	0	0	0	0	0	0	0	0
K01B6.1	fozi-1	fozi-1_XIL0494_20140520_0002_S1	0	0	0	0	0	0	0	0	0	0	0	0	0	0	0	0	0	0	0	0	0	0	0	0	0	0	0	0	0	0	0	0	0	0	0	0	0	0	0	0	0	0	0	0	0	0	0
F53B7.2	frpr-9	frpr-9_XIL0878_20150110_0001_S1	0	0	0	0	0	0	0	0	0	0	0	0	0	0	0	0	0	0	0	0	0	0	0	0	0	0	0	0	0	0	0	0	0	0	0	0	0	0	0	0	0	0	0	0	0	0	0
F32H2.1	gei-11	gei-11_XIL0190_20140808_0002_S1	2.20177	1.11116	0	1.84178	0	1.86798	3.73136	0	3.87724	0.795827	3.10276	0	2.00976	1.94933	0.486203	0	1.81633	0	2.27134	0	0	1.522	4.06316	0.453863	0	2.0534	2.07657	1.92435	3.62018	1.30744	3.14328	2.84029	3.01921	0	2.33943	0.878373	0	0.492128	3.41076	0	0	0	1.77497	2.48092	2.33255	2.70727	2.1351
F32H2.1	gei-11	gei-11a_XIL0192_20140221_0004_S1	0	0.748146	0.607536	0	0	0.3111	0	0.639649	0	0.0594724	0	0.271337	0	0.715958	0.54682	0	0.37032	0	0	0.254327	0	0	0	0.647655	0	0	0.0219705	0	0	0	0	0.810935	1.80223	0.357804	1.01069	0	0.821718	0	0	0	0	0	0	0	0	0	0.860286
F58A4.11	gei-13	gei-13_XIL0552_20140702_0002_S1	5.4226	5.52753	5.35535	5.65336	5.60142	5.60441	5.90508	5.59604	6.03976	5.85948	5.62627	5.76876	5.72431	5.57739	5.20143	5.92007	6.0212	6.28677	6.49574	5.33211	5.4069	5.23213	5.53948	5.39667	5.10713	5.63109	5.21438	5.87842	5.49964	5.47802	5.54856	5.6134	5.41816	5.2157	5.51785	5.85782	5.74126	5.77117	5.7871	5.81837	5.36459	5.7855	5.62936	5.82602	5.98276	5.91869	5.84107
W10D5.3	gei-17	gei-17_RW11814_20160728_1_S1	0	0	0	0	0	0	0	0	0	0	0	0	0	0	0	0	0	0	0	0	0	0	0	0	0	0	0	0	0	0	0	0	0	0	0	0	0	0	0	0	0	0	0	0	0	0	0
C14B9.6	gei-8	gei-8_RW11730_20130906_0001_S1	0	0	0	0	0	0	0	0	0	0	0	0	0	0	0	0	0	0	0	0	0	0	0	0	0	0	0	0	0	0	0	0	0	0	0	0	0	0	0	0	0	0	0	0	0	0	0
M04B2.3	gfl-1	gfl-1_XIL0499_20140523_0001_S1	0	0	0	0	0	0	0	0	0	0	0	0	0	0	0	0	0	0	0	0	0	0	0	0	0	0	0	0	0	0	0	0	0	1.07287	0	0	0	0	0	2.5279	0	1.49303	0	0	0	0	0
M04B2.3	gfl-1	gfl-1_XIL0539_20140614_0001_S1	2.28382	0	0	0	0	0	0	0	0	0	0	0	0	0	0	0	0	0	0	0	0	0	0	0	0	0	0	0.817017	0	0	0	0	0	0	0	0	0	0	0	0	0	0	0	0	0	0	0
T02E1.3	gla-3	gla-3_XIL01117_20150422_0001_S1	1.84514	2.71057	0	2.2985	0.611067	3.58125	0	1.83989	2.34801	0	2.3524	0.118598	2.41854	1.32621	3.06782	1.41506	0.979852	0	2.26393	3.42643	3.68659	3.30037	2.61336	4.10345	1.90385	4.68833	4.24277	3.35474	0	3.69375	2.53534	2.62642	2.50179	2.70393	0	3.51709	0	3.44992	2.7573	2.17705	2.5567	4.15106	2.73554	4.61095	1.59367	3.24015	2.4673
Y48G8AR.1	grh-1	grh-1_XIL0654_20140823_0001_S1	0	0	0	0	0	0	0	0	0	0	0	0	0	0	0	0	0	0	0	0	0	0	0	0	0	0	0	0	0	0	0	0	0	0	0	0	0	0	0	0	0	0	0	0	0	0	0
Y48G8AR.1	grh-1	grh-1_XIL0661_20140903_0001_S1	0	0	0	0	0	0	0	0	0	0	0	0	0	0	0	0	0	0	0	0	0	0	0	0	0	0	0	0	0	0	0	0	0	0	0	0	0	0	0	0	0	0	0	0	0	0	0
F53B2.6	ham-1	ham-1_RW10720_20140915_0001_S1	0	0	0.496112	1.98944	0	0	5.10696	0	4.32095	2.40753	5.29172	2.59842	4.78731	1.19823	3.75267	0	0	0	0	0	0	0	0	0	0	3.7512	0	3.73224	3.07073	4.39243	4.30999	0	0	3.70361	0	0	0	0	0	0	0	0	0	0	0	0	0
F53B2.6	ham-1	ham-1_SD1702_20131024_0001_S1	0	0.0399561	0	1.85173	0.414404	0.263791	3.8218	0	3.17734	1.27917	3.46687	1.43009	3.28389	1.6822	2.79359	1.64994	0.335786	0.549342	0.124899	0.0467804	0.205282	0.0168134	0.26849	0.234264	0.251897	2.26545	0.0273886	2.88725	1.94217	3.19656	1.83008	3.001	0.855896	1.80772	1.74568	0.248274	0.596506	0.744002	0.210064	0.0816839	0.224065	0.876505	1.13256	0.630191	1.32041	0.25925	0
C07A12.1	ham-2	ham-2_XIL0559_20140627_0002_S1	0	0	0	0	0	0	0	0	0	0	0	0	0	0	0	0	0	0	0	0	0	0	0	0	0	0	0	0	0	0	0	0	0	0	0	1.42762	0	0	0	0	0	0	0	0	0	0	0
C07A12.1	ham-2	ham-2_XIL0590_20140716_0001_S1	0	0	0	0	0	0	0	0	0	0	0	0	0	0	0	0	0	0	0	0	0	0	0	0	0	0	0	0	0	0	0	0	0	0	0	0	0	0	0	0	0	0	0	0	0	0	0
F13D11.2	hbl-1	hbl-1_RW11776_20130910_0001_S1	2.04966	0	0	1.03527	0	0	0	0	0	0	2.65754	0	1.49669	0	0	0	0	0	0	0	2.01394	0	0	0	0	0	0	0	0	0	0	0	0	0	0	0	0	0	0	2.08219	0	0	0	0	0	0	0
F13D11.2	hbl-1	hbl-1_RW11776_20130910_0003_S1	0	0	0	0	0	0	0	0	0	0	0	0	0	0	0	0	0	0	0	1.86883	0	0	0	0.0867673	0	0	0	0	0	0	0	0	0	0	1.33414	1.91115	0	0	0	0	0	0	0	0	0	0	0
T07G12.12	him-8	him-8b_XIL0659_20140821_0001_S1	0	0	0	0	0	0	0	0	0	0	0	0	0	0	0	0	0	0	0	0	0	0	0	0	0	0	0	0	0	0	0	0	0	0	0	0	0	0	0	0	0	0	0	0	0	0	0
T07G12.12	him-8	him-8b_XIL0660_20141025_0001_S1	0	0	0	0	0	0	0	0	0	0	0	0	0	0	0	0	0	0	0	0	0	0	0	0	0	0	0	0	0	0	0	0	0	0	0	0	0	0	0	0	0	0	0	0	0	0	0
B0304.1	hlh-1	hlh-1_RW10427_20141009_0002_S1	4.69411	4.44469	4.38925	4.70693	3.93297	4.22106	4.14333	4.26407	3.96953	4.4174	4.24222	4.43001	4.26103	4.83271	4.52998	4.75614	4.87096	5.18154	4.24813	4.21665	3.41995	3.93536	4.2025	4.28212	4.22504	3.96827	4.12016	4.2934	4.41796	3.94326	4.81407	4.00667	4.48495	4.13434	4.00681	3.96637	4.54016	4.05254	3.90388	4.2295	4.30043	4.2501	4.72387	4.76709	5.10361	4.16394	4.38226
B0304.1	hlh-1	hlh-1_SD1346_20130403_0001_S1	2.59472	0.644091	0	3.59292	0	0	5.32468	0	5.30407	5.19146	6.23188	5.78489	6.23285	5.88639	0	5.87909	5.85171	6.80983	5.74572	4.55654	0	0	5.85922	0	0	5.14851	0	5.33959	4.53989	5.33622	4.35099	5.95458	4.99972	0	5.11774	0	6.13633	5.81113	5.29003	6.23152	0	5.11268	6.60777	5.06556	3.7582	0	0
ZK682.4	hlh-10	hlh-10_XIL025_20131202_0001_S1	0	0	0	0	0	0	0	0	0	0	0	0	0	0	0	0	0	0	0	0	0	0	0	0	0	0	0	0	0	0	0	0	0	0	0	0	0	0	0	0	0	0	0	0	0	0	0
ZK682.4	hlh-10	hlh-10_XIL031_20131209_0002_S1	0	0	0	0	0	0	0	0	0	0	0	0	0	0	0	0	0	0	0	0	0	0	0	0	0	0	0	0	0	0	0	0	0	0	0	0	0	0	0	0	0	0	0	0	0	0	0
F58A4.7	hlh-11	hlh-11_RW11775_20130909_0001_S1	0	0	0	0	0	0	0.918777	0.803367	1.16985	0.724946	0.381893	0.706085	0.989981	0.599668	1.04793	0.838102	1.26458	0.573185	0.807015	1.00857	0.328829	0.668811	0.680347	1.03878	0.520783	1.12816	0.87634	1.14838	0.400614	0.86201	0.720575	1.28909	0.81456	1.34334	0.590241	1.07678	1.17788	1.3937	1.43289	1.12317	0.819973	1.04645	0.546585	1.49399	0.785276	1.48414	0.656242
F48D6.3	hlh-13	hlh-13_XIL0138_20140219_0001_S1	0	0	0	0	0	0	0	0	0	0	0	0	0	0	0	0	0	0	0	0	0	0	0	0	0	0	0	0	0	0	0	0	0	0	0	0	0	0	0	0	0	0	0	0	1.94714	0	0
F48D6.3	hlh-13	hlh-13_XIL0139_20140117_0001_S1	0	0	0	0	0	0	0	0	0	0	0	0	0	0	0	0	0	0	0	0	0	0	0	0	0	0	0	0	0	0	0	0	0	0	0	0	0	0	0	0	0	0	0	0	0	0	0
C18A3.8	hlh-14	hlh-14_RW11108_20140426_0002_S1	0	0	0	0	0	0	0	0	0	0	0	0	0	0	0	0	0	0	0	1.29141	1.84417	0	0	0	0	0	0	0	1.06572	0	0	0	0	0	0	0	0.200212	1.55944	0	0	0	0	0	0	0	0	0
C43H6.8	hlh-15	hlh-15_XIL0155_20140102_0002_S1	0	0	0	0	0	0	0	0	0	0	0	0	0	0	0	0	0	0	0	0	0	0	0	0	0	0	0	0	0	0	0	0	0	0	0	0	0	0	0	0	0	0	0	0	0	0	0
DY3.3	hlh-16	hlh-16_RW10544_20140905_0001_S1	0	0	0	0	0	0	0	0	0	0	0	0	0	0	0	0	0	0	0	0	0	0	0	0	0	0	0	0	0	0	0	0	0	0	0	0	0	0	0	0	0	0	0	0	0	0	0
DY3.3	hlh-16	hlh-16_SD1634_20130322_0003_S1	0	0	0	0	0	0	0	0	0	0	0	0	0	0	0	0	0	0	0	0	0	0	0	0	0	0	0	0	0	0	0	0	0	0	0	0	0	0	0	0	0	0	0	0	0	0	0
F38C2.2	hlh-17	hlh-17_XIL0869_20150110_0002_S1	0	0	0	0	0	0	0	0	0	0	0	0	0	0	0	0	0	0	0	0	0	0	0	0	0	0	0	0	0	0	0	0	0	0	0	0	0	0	0	0	0	0	0	0	0	0	0
F57C12.3	hlh-19	hlh-19_XIL022_20131119_0001_S1	0	0	0	0	0	0	0	0	0	0	0	0	0	0	4.39922	0	0	0	0	0	0	0	0	0	0	0	0	0	0	0	0	0	0	0	0	0	0	0	0	0	0	0	0	0	0	0	0
M05B5.5	hlh-2	hlh-2_RW11575_20140212_0002_S1	4.45635	4.74099	0	4.20649	0	0	4.66184	0	4.30715	0	4.50617	0	4.11542	0	4.51659	0	0	0	0	5.22694	4.95964	1.51021	4.81702	0.328539	0	4.31774	0	4.23448	0	3.83072	0	4.87699	0	4.74962	0	5.20893	0	0	0.0999023	4.49185	5.42579	4.36085	4.8118	4.56488	5.28219	0	0
M05B5.5	hlh-2	hlh-2_XIL01104_20150415_0001_S1	2.07074	1.0069	0	1.07358	1.15586	0	2.42975	3.94603	2.55608	0.243121	2.4389	0	2.12909	0	1.68762	0	0	0	0.428647	2.54143	1.30399	0	1.70379	0	0	1.97105	0.751341	1.60525	0.428302	1.28464	0.683714	1.66279	0	1.92984	0	2.29337	0	0	0	1.34599	2.08001	1.29114	0.763403	0.991786	2.19206	0	0
M05B5.5	hlh-2	hlh-2_XIL0984_20150322_0002_S1	0	0	0	0	0	0	0	0	1.405	0	2.47101	0	0	0	3.36066	0	0	0	0	0	0	0	0	0	0	0	0	0	0	2.32571	0	0	0	2.78863	0	4.81128	0	0	0	1.63894	1.32288	0	0	0.619836	1.48612	0	0
M05B5.5	hlh-2	hlh-2_XIL0985_20150401_0002_S1	0	0	0	0	0	0	1.06076	0	1.46784	0	2.24719	1.11724	1.96038	0	2.74724	0.662271	0	0	0.0783716	1.09865	1.23151	0	0.368501	0	0	0.465168	1.12017	0.856441	0.172415	1.2953	0	1.21046	0	2.58935	0	2.13476	0	0	0	0.290689	1.03638	0	0.164743	0	0.158496	0.0908609	0
C17C3.8	hlh-26	hlh-26_RW10149_20140106_0001_S1	0	0.0824195	0	0.0568463	0	0.0706083	0.125045	0.129896	0.177272	0.10725	0.0546659	0	0	0	0	0	0	0.0670866	0	0.140437	0.212476	0.127875	0	0.037819	0	0	0	0	0.194477	0.035335	0.115156	0	0	0	0.0112631	0.0653897	0.10061	0.0941021	0	0	0.0379833	0	0.0215377	0	0	0.0119583	0
C17C3.10	hlh-27	hlh-27_RW10222_20140426_0001_S1	0	0	0	0	0	0	0	0	0	0	0	0	0	0	0	0	0	0	0	0	0	0	0	0	0	0	0	0	0	0	0	0	0.665681	0	0	0	0	0	0	0	0	0	0	0	0	0	0
F31A3.2	hlh-28	hlh-28_XIL0214_20140414_0002_S1	0	0	0	0	0	0	0	0	0	0	0	0	0	0	0	0	0	0	0	0	0	0	0	0	0	0	0	0	0	0	0	0	0	0	0	0	0	0	0	0	0	0	0	0	0	0	0
F31A3.4	hlh-29	hlh-29_XIL0105_20131021_0003_S1	0.0155027	0.00709175	0.0151875	0	0.0509713	0.0120252	0.00584224	0.0159047	0	0	0	0	0	0.00870271	2.08189	0.0302341	0.0312433	0	0	0.0357401	0.0148238	0.0152318	0.018652	0.010784	0.00820727	0.0507559	0.0101055	0.0335126	0.0357387	0.0135838	0.0185777	0.11304	0.766814	2.36902	0.00643073	0.133614	0	0	0.00578655	0.00754784	0.0234464	0.0262175	0.00638092	0.0267514	0.00386293	0	0.00981192
F31A3.4	hlh-29	hlh-29_XIL0106_20131025_0003_S1	0.0021126	0.00236444	0.00188848	0	0.00244281	0	0	0.00692529	0	0	0	0.00073091	0	0	0.000920936	0	0	0.00425204	0	0	0	0	0	0.00164506	0	0	0	0	0.00196718	0	0	0	0	0.00429704	0	0	0	0	0	0	0.00432497	0	0.0105933	0	0	0	0
T24B8.6	hlh-3	hlh-3_RW10213_20141013_0001_S1	0	0	0	0	0.0585335	0	2.03587	0	0	0	0	0	0	0	0	0	0	0	0	0	0	0	0	1.47449	0	0	0	0.647134	0	0.634784	0	0	0	0	0	0	0	0	0	0	0	0	0	0	0	0	0
T24B8.6	hlh-3	hlh-3_RW10214_20130405_0003_S1	0	0	0	0	0	0	0	0	0	0	0	0	0	0	0	0	0	0	0	0	0	0	0	0	0	0	0	0	0	0	0	0	0	0	0	0	0	0	0	0	0	0	0	0	0	0	0
W02C12.3	hlh-30	hlh-30c_XIL095_20140917_0002_S1	3.88339	4.0818	3.31918	3.93748	3.14707	2.80677	3.23698	3.24681	3.29161	3.06456	3.73622	3.53696	3.74452	3.48786	3.73667	3.94691	3.60113	3.58641	2.4877	3.69578	3.93061	3.41104	3.25285	2.97204	2.10009	3.10164	3.16586	3.22444	2.1633	2.87521	3.84953	3.71935	3.26919	4.04438	3.61723	4.02793	3.2331	2.58571	2.80578	4.45467	4.29181	3.18032	3.41052	3.13349	2.67328	3.76526	3.20638
W02C12.3	hlh-30	hlh-30c_XIL096_20131218_0001_S1	4.58587	4.63335	3.78435	4.68759	4.86686	4.29638	5.01156	4.60077	5.36122	4.97429	5.09795	5.42197	5.06871	5.32057	4.70916	5.65071	5.65878	5.30334	4.44552	3.84569	4.57292	3.24147	3.78507	4.83869	4.59395	4.57263	4.17877	4.85671	5.30903	5.00931	5.42697	4.74738	5.59192	4.65419	5.06785	5.22645	5.18837	5.14702	4.23006	4.28958	4.03574	4.41105	4.57714	4.38469	4.37916	4.3596	4.43786
Y105C5B.29	hlh-32	hlh-32_XIL0814_20141227_0001_S1	0	0	0	0	8.47452	0	1.35355	0	7.8649	0	0	0	7.55909	0	0	0	0	0	0	0	0	0	0	8.98822	0	0	0	8.39065	0	0	0	8.02683	0	0	0	0	0	0	0	0	0	0	0	8.92091	0	0	0
Y105C5B.29	hlh-32	hlh-32_XIL0815_20141227_0001_S1	0	0	0	0	0	0	0	0	0	0	0	0	0	0	0	0	0	0	0	0	0	0	0	0	0	0	0	0	0	0	0	0	0	0	0	0	0	0	0	0	0	0	0	0	0	0	0
Y39A3CR.6	hlh-33	hlh-33_XIL0173_20140813_0001_S1	0	0	3.2097	2.56362	2.7657	2.94245	2.40838	3.03281	2.89952	4.11825	0.416593	1.50034	2.89474	2.30684	2.70387	3.82753	3.4024	4.12515	1.73902	0.363862	2.23926	1.81609	1.70049	2.7577	3.39689	3.97179	3.06322	2.83842	3.33526	0.535314	3.44456	2.21596	3.14514	1.59662	3.65709	4.70378	3.87114	4.94378	3.32359	0.38448	1.89521	0.333314	2.30545	0.271173	3.17918	0.48341	3.04173
T01D3.2	hlh-34	hlh-34_XIL0749_20150319_0001_S1	0	0	0	0	0	0	0	0	0	0	0	0	0	0	0	0	0	0	0	0	0	0	0	0	0	0	0	0	0	0	0	0	0	0	0	0	0	0	0	0	0	0	0	0	0	0	0
T01D3.2	hlh-34	hlh-34_XIL0749_20150319_0002_S1	0	0	0	0	0	0	0	1.13114	0	0	0	0	0	0	0	0	0	0	0	0	0	0	0	0	0	0	0	0	0	0	0	0	0	0	0	0	0	0	0.0328707	0	0	0	0	0	0	0	0
T05G5.2	hlh-4	hlh-4_XIL0752_20141217_0002_S1	0	0	0	0	0	0	0	0	0	0	0	0	0	0	0	0	0	0	0	0	0	0	0	0	0	0	0	0	0	0	0	0	0	0	0	0	0	0	0	0	0	0	0	0	0	0	0
T05G5.2	hlh-4	hlh-4_XIL0753_20141220_0002_S1	0	0	0	0	0	0	0	0	0	0	0	0	0	0	0	0	0	0	0	0	0	0	0	0	0	0	0	0	0	0	0	0	0	0	0	0	0	0	0	0	0	0	0	0	0	0	0
T15H9.3	hlh-6	hlh-6_RW10702_20130317_0003_S1	0	0	0	0	0	0	0	0	0	0	0	0	0	0	0	0	0	0	0	0	0	0	0	0	0	0	0	0	0	0	0	0	0	0	0	0	0	0	0	0	0	0	0	0	0	0	0
C02B8.4	hlh-8	hlh-8_RW10467_20140624_0001_S1	0	0	0	0	0	0	0	0	0	0	0	0	0	0	0	0	0	0	0	0	0	0	0	0	0	0	0	0	0	0	0	0	0	0	0	0	0	0	0	0	0	0	0	0	0	0	0
C02B8.4	hlh-8	hlh-8_RW10468_20140620_0002_S1	0	0	0	0	0	0	0	0	0	0	0	0	0	0	0	0	0	0	0	0	0	0	0	0	0	0	0	0	0	0	0	0	0	0	0	0	0	0	0	0	0	0	0	0	0	0	0
F54A5.1	hmbx-1	hmbx-1_XIL0132_20141127_0001_S1	6.12998	6.5024	4.87965	3.8347	4.33912	3.07844	5.04033	3.52692	6.02524	4.28667	5.23303	4.51703	6.21951	5.29625	6.11299	5.47623	6.00002	5.05323	4.60453	6.23269	6.09395	5.40701	4.29668	4.9892	3.40812	5.32497	2.72352	5.39881	2.90237	6.45321	2.83574	6.61771	4.56702	5.72849	5.22813	7.66853	5.7352	5.67967	5.00638	6.49691	6.35038	5.62927	4.06776	4.68526	3.82117	5.87089	1.78716
F54A5.1	hmbx-1	hmbx-1_XIL0134_20140305_0002_S1	0	0	0	0	0	0	0	0	0	0	0	0	0	0	0	0	0	0	0	0	0	0	0	0	0	0	0	0	0	0	0	0	0	0	0	0	0	0	0	0	0	0	0	0	0	0	0
F54A5.1	hmbx-1	hmbx-1_XIL260_20161031_S1	2.87894	3.08212	0.646585	1.43167	2.07048	1.09951	2.07125	2.33657	1.21841	0	0	0	0	0	0	0	0	0	0	3.20812	3.21944	2.49998	0.73365	2.00458	1.26006	3.40979	2.17554	2.20792	0	0	0	0	0	0	0	0	0	0	0	3.15735	2.04079	1.68076	2.56097	2.23885	1.2851	0	1.21855
F47D12.4	hmg-1.2	hmg-1.2_RW10770_20140923_0001_S1	4.94759	4.915	4.41427	4.71803	4.498	4.9617	5.15873	5.19066	4.77096	3.90364	5.32659	3.91929	4.41454	4.18303	4.76713	3.9412	4.29901	4.62789	5.15122	4.92643	4.48902	4.46533	4.67224	4.90238	4.64251	4.69514	5.19044	4.54429	4.06937	4.40875	3.96497	4.44183	4.72996	4.82987	3.85844	5.06714	4.52549	4.08571	4.93529	4.66512	4.63622	4.43512	5.11008	4.47393	4.685	4.62978	5.0187
F47D12.4	hmg-1.2	hmg-1.2_RW10809_20130424_0004_S1	6.00338	5.93363	5.37864	6.21486	5.31483	5.47553	6.25096	6.17889	5.87284	5.11058	5.62333	4.9455	5.52833	4.54379	5.04315	5.32344	5.72001	7.97765	6.27937	5.85858	5.79781	5.66377	5.90024	5.54643	6.03934	5.86521	5.94085	5.39404	6.10799	4.54522	5.52985	4.82267	5.16057	5.44174	5.70666	5.88201	6.3701	7.88167	6.39078	6.00604	5.75506	5.80385	6.196	6.32983	6.08696	5.55369	5.38235
T05A7.4	hmg-11	hmg-11_RW10934_20131019_0002_S1	2.46842	2.6272	0.0385156	2.01485	0.00824005	0.157155	1.85682	0.352226	1.61252	0	0.832945	0	0.730089	0	2.91203	0	0	0	0	3.29357	3.17086	0.348482	2.84257	0.275757	0.247755	3.20294	0.136669	3.13088	0	2.73107	0.012619	2.90836	0.650481	3.13949	0	3.54272	0	0.892733	0	2.62934	2.30137	1.64638	2.52376	1.85619	2.36143	0.20439	0
Y17G7A.1	hmg-12	hmg-12_XIL0718_20141112_0003_S1	0	0	0	0	0	0	0	0	0	0	0	0	0	0	0	0	0	0	0	0	0	0	0	0	0	1.60593	0	0	0	0	0	0	0	0	0	0	0	0	0	0	0	0	0	0	0	0	0
W02D9.3	hmg-20	hmg-20_XIL0254_20140306_0001_S1	0.604062	6.76012	0	0	0	0	4.26309	0	1.7861	0	1.56223	0	0	0	0	0	0	0	0	6.08317	5.0322	0	3.77294	0	0	0	0	0	0	0	0	0	0	0	0	2.06989	0	0	0	6.22072	5.87176	0	0	0	0	0	0
C32F10.5	hmg-3	hmg-3_XIL0887_20150325_0003_S1	0.150688	1.63613	0.573102	0.0769774	1.13567	2.21175	3.26929	3.42426	0.0169668	0	2.35068	0.723371	1.3048	0	0	0	0	0	1.40832	0	0	0.520929	0	0.179347	2.43828	3.36628	3.33985	1.32046	1.54394	1.5737	2.61706	2.75131	2.47425	0.378485	0	0	1.25019	3.02046	0.0255395	0	1.94994	0	0.609635	3.11837	2.43113	1.35546	1.43292
T20B12.8	hmg-4	hmg-4_RW11636_20130511_0001_S1	1.03728	0.45	0.0147729	0.392519	0	0.187141	0.261202	0	0.308971	0	0.261504	0	0.59205	0	1.13018	0	0	0	0	1.52201	1.76147	0.00532724	0.970037	0.123087	0.00746968	0.35102	0.014845	0.445779	0	0.756601	0	0.487305	0	1.20906	0.0575698	1.19797	0	0	0	0.911938	0.514666	0.368958	0.308083	0.737549	0.516957	0	0
T20B12.8	hmg-4	hmg-4_RW11636_20130511_0002_S1	0.651246	0.560005	0	0.303131	0.227211	0.218517	0.544524	0.292941	0.471115	0.0942752	0.638105	0.35696	0.675691	0.265213	1.00683	0.275785	0.269748	0.345489	0.269175	0.428534	0.328781	0.182188	0.416412	0.020768	0.195436	0.211659	0.222713	0.209454	0	0.126055	0	0.151297	0.271014	0.608212	0.0940237	0.404427	0.158883	0.220191	0.160855	0.528379	0.56579	0.457189	0.546607	0.515296	0.440278	0.212313	0.366115
T20B12.8	hmg-4	hmg-4_RW11638_20140916_0001_S1	0	0	0	0	0	0	1.37548	1.95544	1.33709	0	0	0	0	0	0	0	0	0	0	0.0325218	0	0	0	0.117104	0	2.38721	0.753316	1.59121	0	1.53655	0	0	0	0.313759	0	0	0	0	0	0.543281	0	0	0	0	0	0	0
F45E4.9	hmg-5	hmg-5_RW10779_20140906_0001_S1	4.78029	5.30909	4.45378	4.07344	2.59956	0	2.28894	3.19952	3.75062	0	3.36713	0	0.733835	0.611978	4.40389	1.97245	0	0	3.74701	5.367	5.3286	4.57828	3.66545	3.58328	0	3.22824	0	3.44979	0	3.47768	0	2.89762	0	3.33277	0	3.72123	0	1.4181	4.24283	5.13482	4.91686	3.27667	3.09803	3.11566	1.09003	3.2422	1.82835
F45E4.9	hmg-5	hmg-5_SD1665_20130419_0002_S1	2.57659	3.3682	2.28088	2.25651	1.89364	1.54768	2.09675	1.29355	2.05658	0.911083	1.57236	1.28929	2.00356	1.34957	2.51689	2.45205	0.508748	1.28229	1.36709	3.0203	2.95572	1.92058	1.94517	1.78723	0.955591	1.85781	0.796958	0.467933	0	1.61722	0.151063	1.25013	1.40418	2.15478	1.65157	2.46828	0	0.288062	1.76167	2.414	3.11182	1.93455	2.41604	2.14462	2.37763	2.02453	1.26133
F47G4.6	hmg-6	hmg-6_XIL0689_20141029_0001_S1	0.689925	0.520057	0.610681	1.81213	0.496053	1.11337	1.58353	0.353458	2.18513	0.849711	1.0482	0.744003	2.14588	1.11371	1.85089	0.980209	0.479039	0.299142	0.417667	1.3562	0.431416	1.43314	0.303715	0.864562	0.132347	1.82385	0.280534	1.19401	1.1482	0.795218	0.250116	0.731833	0.27111	0.357608	0.103732	0.676855	0.0866222	0.216783	0.566317	1.15397	1.27359	1.11847	0.793171	1.3579	0.124544	1.36101	0.441293
F47G4.6	hmg-6	hmg-6_XIL0778_20141211_0001_S1	3.72692	3.39596	0	0	0.774073	0	2.25568	2.22439	2.62688	0	0	0	1.31068	0.0791103	1.89899	2.06078	0	0	0	4.29068	4.16092	3.26231	2.23736	2.49964	0.729636	0	1.55603	0	1.36703	0	0	1.08851	1.26574	3.55457	0.409391	2.18745	0	0	0.953376	3.81704	2.42976	1.04611	0	2.19379	0.682453	2.96141	0
K05C4.6	hmp-2	hmp-2_RW10304_20141113_0001_S1	0	0	0	0	0	0	0	0	0	0	0	0	0	0	0	0	0	2.4316	4.77685	0	0	0	0	0	0	0	0	0	0	0	0	0	0	0	0	0	0	0	4.81304	0	0	0	0	0	0	0	0
C44C10.8	hnd-1	hnd-1_RW11610_20141104_0002_S1	7.32558	4.99054	2.64662	3.65759	2.92718	2.2539	3.75858	5.33564	4.21339	4.06921	4.12726	4.34707	4.1158	3.97516	4.3738	3.0855	4.50294	4.83847	4.33026	7.29564	7.54556	3.36672	4.27726	2.73166	2.38185	2.29725	2.51046	3.03322	2.76287	3.21781	3.19076	4.11543	3.30698	5.25026	4.00031	7.90738	4.17559	4.7084	4.75719	6.6908	7.57423	3.71101	3.82518	3.26975	2.99757	3.32764	1.89425
C44C10.8	hnd-1	hnd-1_SD1542_20130402_0002_S1	4.56025	6.32557	0	6.15182	0	0	3.02436	0	2.89318	0	3.68465	0	3.89005	0	7.65228	0	0	0	0	5.89908	6.79983	0	6.81051	0	0	5.50748	0	5.71505	0	6.02866	0	6.11368	0	7.60902	0	6.53787	0	0	0	5.00893	4.45422	5.87542	4.61881	5.55747	6.05896	0	0
C44C10.8	hnd-1	hnd-1_SD1542_20130402_0003_S1	5.00483	5.99651	0	6.20538	0	0	2.32656	0	1.14096	0	2.92705	0	3.58472	0	7.14753	0	0	0	0	5.11571	6.38994	0	5.0681	0	0	5.59237	0	5.71448	0	5.92169	0	6.19603	0	7.22516	0	6.67249	0	0	0	5.91357	4.6485	6.15679	6.12765	6.0686	6.43303	0	0
C44C10.8	hnd-1	hnd-1_SD1542_20131121_0001_S1	4.65272	6.13379	0.028888	5.88746	0	0	3.92433	0.0015814	3.92	0	3.91312	0.0131012	4.19591	0.0135997	5.92554	0.0171521	0	0.00181851	0.528274	4.82883	5.99879	0.0252893	5.99958	0	0	5.47661	0	5.25137	1.36914	5.50533	1.72725	5.51826	1.26748	5.89296	1.52902	0.9374	1.09836	0.828471	1.87715	6.40417	4.5152	5.82771	5.65366	6.03834	5.86853	0.0166507	0
Y53C10A.12	hsf-1	hsf-1_RW10439_20130430_0002_S1	0.015876	0.578088	0.53725	2.49709	2.53509	3.25794	3.34626	3.18038	2.63578	3.10277	2.72826	2.85216	1.75502	3.01636	2.46522	3.05674	2.97526	3.59536	3.42413	0.284138	0.274686	1.51598	2.80636	2.73696	3.05622	3.59599	3.79608	3.53183	3.04699	2.93189	2.96452	2.74959	3.06348	3.04433	3.02708	3.39997	3.17075	3.50054	3.59209	0	0.530741	1.81689	2.74686	3.0029	3.42348	2.12578	3.19459
Y65B4BR.5	icd-2	icd-2a_XIL0111_20131211_0002_S1	0	0	3.58542	0	5.43388	2.72312	0	5.46594	0	0	0	0	0	0	0	0	0	0	4.13026	0	4.50042	2.14851	5.08781	0	4.96028	0	5.20387	0	3.89978	4.3954	3.6653	0	0	0	4.22456	4.657	5.20701	5.30474	2.78274	1.72984	0	0	0	0	0	5.24499	4.86886
Y65B4BR.5	icd-2	icd-2a_XIL048_20131109_0001_S1	5.28582	5.98533	6.31491	5.75535	4.62802	6.51794	5.80872	6.09321	5.85678	6.35691	6.1714	5.3045	5.93301	6.53201	4.90843	5.8749	6.94467	5.12004	2.42508	5.10929	5.46066	5.18259	5.39088	5.13667	4.73431	4.30452	5.65827	4.47772	5.09936	4.11932	5.63423	3.8593	5.19328	5.20119	5.64415	5.25286	6.20751	5.72783	3.03762	4.73566	4.82009	6.3316	6.23054	6.104	5.4621	6.05299	6.69324
Y51H1A.4	ing-3	ing-3_XIL0593_20140714_0002_S1	4.14501	4.31442	4.23074	4.15456	4.14677	4.30217	4.18835	4.17682	3.82545	3.79608	4.0334	3.33251	3.56498	3.7636	4.07807	3.84984	3.96519	4.05516	4.39902	4.04235	3.7231	3.69911	3.89762	3.53836	4.06095	4.14089	3.58646	4.0066	3.09218	4.50561	3.67304	3.47247	4.16535	3.34566	2.93755	3.88025	2.96811	3.85615	4.5492	4.19988	3.97841	3.84886	3.74219	4.07156	3.86052	4.78267	3.90109
Y51H1A.4	ing-3	ing-3_XIL0619_20140731_0001_S1	5.70033	6.15529	5.41639	5.20419	5.15984	5.40102	5.08662	5.07763	5.03757	4.79344	4.71814	4.87285	4.79001	4.83266	4.06445	4.48633	4.48235	4.24208	4.6516	5.69715	5.92207	5.38139	5.36086	5.3184	5.44231	5.00929	5.40004	5.0997	4.51476	4.96368	4.05808	4.54219	4.56308	4.28918	3.92657	4.46245	4.6253	4.34119	4.46809	6.01254	6.00607	5.50653	5.72916	4.85066	5.01225	5.55393	5.07381
C36F7.1	irx-1	irx-1_RW10719_20140731_0001_S1	0	0	0	0	0	0	0	0	0	0	0	0	0	0	0	0	0	0	0	0	0.0266003	0	0	0	0	0	0	0	0	0	0	0	0	0	0	0	0	0	0	0	0	0	0	0	0	0	0
F37A4.8	isw-1	isw-1_RW11521_20140616_0001_S1	4.4706	4.191	0.926437	3.35652	0	0.246914	3.9208	0	4.08551	2.45207	4.13389	2.07495	3.96054	2.75057	4.99602	2.96495	3.64569	0	0	3.79243	4.70006	1.59199	3.51068	0	0	4.50021	3.82664	4.52523	0	4.47273	0.881694	4.07474	0.689424	4.98963	0	5.64041	0	0	0	4.67069	4.88959	3.60776	4.28006	3.12414	3.68964	0	1.0928
F33D4.2	itr-1	itr-1_XIL0903_20150125_0001_S1	1.59686	1.59686	1.59686	0.427585	3.15998	2.42625	3.04909	3.67806	3.18655	3.22619	3.19868	0.426671	0	1.59686	3.38946	0	0	2.70475	0	4.0681	3.03788	0	1.59686	3.3886	0.247496	4.45094	4.79713	3.47753	4.05818	2.69927	3.95824	1.59686	3.78878	2.97987	2.4905	4.44009	1.59686	2.84529	0	2.8496	1.16604	0	2.34616	3.13228	3.19009	2.49524	3.4326
F33D4.2	itr-1	itr-1_XIL0904_20150127_0001_S1	0	0	0	0	0	0	0	3.99201	0	0	0	0	0	0	0	0	0	0	0	0	3.15393	0	0	2.41465	0	0	0	0	0	0	0	0	0	0	0	0	0	0	0	0	0	0	0	0	0	0.520477	0
T24H10.7	2023-06-01	jun-1_RW10272_20140301_0001_S1	5.56322	5.90547	2.38312	6.29169	4.09212	5.01081	4.80302	4.76752	5.15388	3.25041	2.5904	3.19146	1.23019	0	4.51891	4.22499	3.56879	4.92213	3.24466	5.68037	5.79002	4.81909	5.46994	4.6101	4.5736	5.41421	3.19788	4.97892	4.04125	4.52494	4.18869	4.55128	0	4.12018	0.983377	2.50495	4.27427	2.44863	2.88971	5.15179	5.55571	4.58336	4.65288	4.86847	4.79765	5.6088	3.96632
T24H10.7	2023-06-01	jun-1_XIL0986_20150321_0001_S1	0	0	0	0	0	0	0	0	0	0	0	0	0	0	0	0	0	0	0	0	0	0	0	0	0	0	0	0	0	0	0	0	0	0	0	0	0	0	0	0	0	0	0	0	0	0	0
T24H10.7	2023-06-01	jun-1_XIL0987_20150424_0002_S1	0	0.918216	0	0	0	0	2.53257	0	0	0	0	0	0	0	0	0	0	0	0	0	1.24297	0	0	0	0	2.51373	0	0	0	0	0	0	0	0	0	0	0	0	0	0	0	0	0	0	0	0	0
T24H10.7	2023-06-01	jun-1b_SD1543_20140430_0001_S1	3.13712	4.24537	3.02786	4.1309	3.01879	1.95528	4.52912	1.64214	3.97804	3.51057	4.53592	3.55579	2.83	3.27049	2.10635	1.94249	3.51264	2.93696	1.978	4.87723	2.90626	3.11366	2.93216	3.10145	1.77652	3.93064	2.99734	3.25809	2.92102	3.32916	1.93622	2.4549	1.27252	3.67234	3.03479	2.21239	0.202152	0	2.45718	3.8283	4.41059	0	4.04603	1.44591	2.83876	3.52011	3.77432
K02D7.2	K02D7.2	K02D7.2_XIL059_20131213_0002_S1	0	0	0	0	0	0	0	0	0	0	0	0	0	0	0	0	0	0	0	0	0	0	0	0	0	0	0	0	0	0	0	0	0	0	0	0	0	0	0	0	0	0	0	0	0	0	0
K02D7.2	K02D7.2	K02D7.2_XIL060_20131006_0002_S1	0	0	0	0	0	0	0	0	0	0	0	0	0	0	0	0	0	0	0	0	0	0	0	0	0	0	0	0	0	0	0	0	0	0	0	0	0	0	0	0	0	0	0	0	0	0	0
K02G10.1	K02G10.1	K02G10.1_RW10599_20141023_0001_S1	3.58427	3.76344	2.85755	3.8584	3.48751	4.24082	4.38493	4.20855	3.4675	4.10573	3.68347	3.71923	2.31119	4.30832	2.96792	3.9885	3.68195	3.32558	3.16554	3.71637	4.33345	3.38228	4.65132	3.60664	4.48804	4.01936	4.60487	3.53795	4.05664	3.14315	3.63096	2.70395	4.27346	2.68031	3.70223	3.37174	3.45915	3.67292	3.00281	3.11486	3.41378	3.20312	4.09864	3.08648	4.53193	3.48336	3.99925
K02G10.1	K02G10.1	K02G10.1_SD1629_20140414_0002_S1	3.76592	4.61065	3.0862	4.48934	3.09636	3.98544	4.06997	4.27896	3.16196	3.92059	2.88075	3.15471	2.48234	3.41814	2.87549	3.79254	3.5104	3.10295	3.77609	4.1002	4.40084	2.80754	4.42141	3.78803	4.25514	4.16696	4.0648	3.00349	2.76826	2.36558	2.80336	2.74308	4.69305	2.88113	2.86265	3.34011	3.43064	3.35021	3.79024	3.44902	4.09856	3.59629	4.05414	3.38317	4.27532	3.38276	3.87496
K04C1.3	K04C1.3	K04C1.3_XIL0708_20141021_0002_S1	4.08274	4.15447	3.04209	3.47594	3.74211	2.41845	3.91733	5.18452	4.07947	3.67187	5.18074	4.29228	4.8695	4.31146	2.26717	3.9597	4.80953	4.79338	4.10327	4.76825	4.3149	3.84439	3.84573	1.92227	2.84194	3.10446	3.45991	4.21218	3.54579	4.10179	5.42783	4.22138	4.70077	2.59888	4.36334	4.67105	3.74933	3.83338	4.26805	2.67853	4.00015	4.04555	3.2863	4.01501	3.68282	3.39714	2.21116
K05D3.3	K05D3.3	K05D3.3_XIL0746_20141220_0002_S1	0	0	0	0	0	0	0	0	0	0	0	0	0	0	0	0	0	0	0	0	0	0	0	0	0	0	0	0	0	0	0	0	0	0	0	0	0	0	0	0	0	0	0	0	0	0	0
K09A11.1	K09A11.1	K09A11.1_RW11618_20130512_0003_S1	2.00463	3.23892	2.54639	2.69829	3.09093	2.73811	3.02992	3.56143	3.528	3.41992	3.10792	2.3068	3.05657	2.49181	2.78613	2.56477	2.21981	3.08672	2.7255	2.68595	3.25931	2.68728	3.27569	3.09918	2.59214	3.26821	2.86991	3.27303	3.44338	2.86955	2.98699	2.86089	2.77717	3.24721	2.90549	3.03482	2.37283	2.18881	2.19497	3.12721	2.37512	2.58033	3.13153	2.74833	3.15164	3.33322	2.31962
K10B3.5	K10B3.5	K10B3.5_SD1706_20131024_0003_S1	0.135548	0.0377145	0.0623417	0	0	0.184485	0.0409906	0.109121	0.106446	0.265638	0.0942693	0.166185	0.378514	0.279697	0	0.199412	0.169979	0.123386	0.285286	0.0374084	0.284665	0.0713842	0	0.21458	0.109182	0	0.217552	0.0103263	0.211768	0.081629	0.0370491	0	0.362766	0.0272424	0.119908	0.0348338	0.147065	0.0739617	0.0462153	0	0.0898653	0.0415811	0	0.346311	0.217375	0.403513	0.198271
K11D12.12	K11D12.12	K11D12.12_XIL0669_20140924_0002_S1	0	0	0	0	0	0	0	0	0	0	0	0	0	0	0	0	0	0	0	0	0	0	0	0	0	0	0	0	0	0	0	0	0	0	0	0	0	0	0	0	0	0	0	0	0	0	0
K11H3.4	K11H3.4	K11H3.4_XIL01074_20150408_0002_S1	0.718102	1.83	0	0	0	0	0	0	0	0	0	0	0	0	3.5022	0	0	0	0	0	0	0	0	0	0	0	0	0	0	0	0	1.16423	0	3.31191	0	0	0	0	0	1.22192	0	0	0	0	0	0	0
F56F11.3	klf-1	klf-1_XIL0267_20140812_0002_S1	0	0	0	0	0	0	0	0	0	0	0	0	0	0	0	0	0	0	0	0	0	0	0	0	0	0	0	0	0	0	0	0	0	0	0	0	0	0	0	0	0	0	0	0	0	0	0
F56F11.3	klf-1	klf-1_XIL0268_20140316_0002_S1	0	0	0	0	0	0	0	0	0	0	0	0	0	0	0	0	0	0	0	0	0	0	0	0	0	0	0	0	0	0	0	0	0	0	0	0	0	0	0	0	0	0	0	0	0	0	0
F54H5.4	klf-3	klf-3_XIL0716_20141122_0002_S1	0	0	0	0	1.19212	0	3.98459	4.49844	4.47212	0	1.18231	0	0	0	0	0.955355	0	0	0	0	0	0.945706	0	0	4.35816	3.336	5.79475	0	0	2.29213	0	0	4.29897	0.581121	1.49408	0	0	1.54903	0	0	0	0	1.75519	1.62551	0	0	4.47552
K08B4.1	lag-1	lag-1a_RW11650_20130505_0002_S1	0	0	0	0	0	0	0	0	0	0	0	0	0	0	0	0	0	0	0	0	0	0	0	0	0	0	0	0	0	0	0	0	0	0	0	0	0	0	0	0	0	0	0	2.0471	0	0	0
K08B4.1	lag-1	lag-1a_RW11650_20130505_0004_S1	0.615865	0	0	1.27789	0	0.159575	0.036271	0	0	0	0	0	0	0	0.747915	0.186367	0.954642	0.0880802	0	0.256892	0.557898	0	0.341797	0.00967959	0.604233	0.0411802	0.58736	0	0.0139723	0	0	0	0	0	1.00525	0.0899403	0.154942	0	1.01399	0.392953	0	0.372275	0.535923	0	0.251055	0.23679	1.70351
F26B1.7	let-381	let-381_XIL0205_20140915_0002_S1	0	0	0	0	0	0	0	0	0	0	0	0	0	0	0	0	0	0	0	0	0	0	0	0	0	0	0	0	0	0	0	0	0	0	0	0	0	0	0	0	0	0	0	0	0	0	0
F26B1.7	let-381	let-381_XIL0235_20140116_0001_S1	0	0	0	0	0	0	0	0	0	0	0	0	0	0	0	0	0	0	0	0	0	0	0	0	0	0	0	0	0	0	0	0	0	0	0	0	0	0	0	0	0	0	0	0	0	0	0
F26F12.7	let-418	let-418_XIL0478_20140513_0001_S1	0	0	0	0	1.44719	1.20189	0.211517	0	0	0	0	0	0	0	1.10833	0	0	0	0	0.127581	0.766003	0	0	0.418427	0	0	0.38807	0	0	1.05534	0	0	0	0	0	0	0	0	0	0.975782	0	0	0.0237223	0	0.15975	1.51979	0
F26F12.7	let-418	let-418_XIL0504_20140526_0002_S1	1.40922	0.826964	0	0.981214	0.579627	0	1.49013	0	1.54162	0	1.32684	0	0	0.236465	0	0	0	0	0	1.93324	1.04608	0	0	0.158857	0	0.55682	1.5748	0	0	0	0	0	0	0	0	0.547314	0	0	1.30975	1.75342	0.111966	0	2.4341	1.16207	1.32667	0.106277	0
C01G8.9	let-526	let-526_XIL01188_20160804_3_S1	0	0	0	0	0	0	0	0	0	0	0	0	0	0	0	0	0	0	0	0	0	0	0	0	0	3.76105	0	0	0	0	0	0	0	0	0	0	0	0	0	0	0	0	0	0	0	0	0
F57B10.1	let-607	let-607_XIL034_20140918_0001_S1	0	0	0	0	0	0	0	0	0	0	0	0	0	0	0	0	0	0	0	0	0	0	0	0	0	0	0	0	0	0	0	0	0	0	0	0	0	0	0	0	0	0	0	0	0	0	0
F57B10.1	let-607	let-607_XIL093_20140103_0002_S1	0	0	0	0	0	0	0	0	0	0	0	0	0	0	0	0	0	0	0	0	0	0	0	0	0	0	0	0	0	0	0	0	0	0	0	0	0	0	0.25524	0	0	0	0	0	0	0	0
K03E6.1	lim-6	lim-6b_XIL0179_20131221_0002_S1	0	0	0	0	0	0	0	0	0	0	0	0	0	0	0	0	0	0	0	0	0	0	0	0	0	0	0	0	0	0	0	0	0	0	0	0	0	0	0	0	0	0	0	0	0	0	0
K03E6.1	lim-6	lim-6b_XIL0180_20140910_0001_S1	0	0	0	0	0	0	0	0	0	0	0	0	0	0	0	0	0	0	0	0	0	0	0	0	0	0	0	0	0	0	0	0	0	0	0	0	0	0	0	0	0	0	0	0	0	0	0
C04F1.3	lim-7	lim-7_RW10290_20140619_0001_S1	0	0	0	0	0	0	0	0	0	0	0	0	0	0	0	0	0	0	0	0	0	0	0	0	0	0	0	0	0	0	0	0	0	0	0	0	0	0	0	0	0	0	0	0	0	0	0
C04F1.3	lim-7	lim-7_XIL0982_20150321_0002_S1	0	0	0	0	0	0	0	0	0	0	0	0	0	0	0	0.327862	0	0	0	0	0	1.31707	0	0.571796	0.600672	1.16698	0	0	0.744189	1.41349	1.95067	0	0	0	0	0	0	0	0	0.555391	0	0	0.502692	1.04441	0	0	0
C04F1.3	lim-7	lim-7_XIL0983_20150320_0001_S1	0	0	0	0	0	0	0	0	0	0	0	0	0	0	0	0	0	0	0	0	0	0	0	0	0	0	0	0	0	0	0	0	0	0	0	0	0	0	0	0	0	0	0	0	0	0	0
C37F5.1	lin-1	lin-1_RW10488_20141014_0002_S1	6.73696	7.06443	6.08913	6.00175	5.54462	5.56936	5.33766	5.32077	5.04339	4.85165	5.19139	5.34249	4.46988	5.06285	4.79875	5.1794	5.13948	4.94989	4.89699	6.59097	7.1626	6.25304	6.07539	5.75411	5.58299	5.83203	5.50568	5.56423	5.74535	5.50626	5.08707	5.52985	5.26134	5.16643	5.42855	5.05551	5.17139	5.19609	5.22226	6.71276	6.77419	6.33375	6.12982	5.70026	5.15966	5.54552	5.69729
C37F5.1	lin-1	lin-1_SD1357_20130402_0001_S1	8.08774	8.03893	8.09966	7.75202	6.98088	7.46091	7.32148	7.34099	7.1784	6.93989	6.36519	6.97318	5.96431	6.95847	5.8118	6.3659	6.64723	6.65778	7.05707	7.99104	8.28148	7.85056	7.7904	7.58608	7.38957	7.04612	7.06147	6.63893	7.20926	6.70172	6.46954	6.28506	6.37763	6.65021	6.28458	6.26618	6.53444	6.4473	6.89178	7.9881	7.80727	7.69283	7.93883	7.17668	6.96921	6.89437	7.76815
ZC247.3	lin-11	lin-11_op348_20130515_0002_S1	0	0	0	0	0	0	0	0	0	0	0	0	0	0	0	0	0	0	0	0	0	0	0	0	0	0	0	0	0	0	0	0	0	0	0	0	0	0	0	0	0	0	0	0	0	0	0
C03B8.4	lin-13	lin-13_RW10560_20140908_0001_S1	3.94356	3.87556	2.51881	4.30919	3.54145	2.88391	4.41677	4.70848	4.63046	1.91128	5.38869	1.24893	5.41222	2.83356	5.64023	3.15908	2.94025	3.20909	4.09813	4.39641	4.20276	2.44752	4.40423	3.26371	3.32169	4.53614	4.86863	4.89694	3.43419	5.30142	3.03018	5.46824	3.69595	5.58431	3.61384	5.4528	4.04276	3.73838	4.84174	4.27448	3.81275	4.44815	4.13485	4.40651	4.52678	3.24552	3.06643
C03B8.4	lin-13	lin-13_RW10806_20140310_0002_S1	5.07061	5.18778	4.40159	3.98771	4.96878	4.23652	5.17595	3.69499	4.75138	3.7352	2.25761	1.23393	2.20313	2.05494	5.1377	3.94508	3.6459	3.89292	4.81969	6.13553	6.0177	5.05062	4.82083	5.17579	3.84326	4.26243	4.8769	4.738	0	4.16709	3.52868	4.55663	3.89942	4.86348	3.73307	4.46076	4.28021	2.42484	3.25431	5.07773	5.33727	4.83856	4.10888	3.8268	3.55374	4.79215	4.79934
C03B8.4	lin-13	lin-13_XIL244_20161009_001_S1	3.72682	4.00248	4.29793	3.68684	5.15752	3.33787	5.34437	4.32223	4.56193	3.48812	3.45969	3.76564	2.79251	2.80585	2.46269	2.32664	2.00945	3.44057	3.24614	4.38271	3.04255	3.04783	3.1993	2.66738	2.4118	3.97649	3.34947	4.81436	4.00477	2.614	3.58012	2.13779	3.56349	2.34081	3.57226	3.49112	2.72373	2.58906	3.23748	3.85535	3.10127	3.76607	3.47074	3.46323	4.78865	5.02479	2.45683
ZK662.4	lin-15	lin-15_XIL0677_20140923_0002_S1	5.03577	5.39456	2.49352	4.28225	2.72355	1.57618	4.40655	0	4.61681	1.83311	4.38196	3.01619	3.3721	3.25674	4.49743	2.82137	3.0423	2.25508	3.39655	5.7659	6.20755	4.02855	4.10825	3.71242	2.95347	4.60559	3.41623	3.88023	2.52689	3.82345	2.87616	3.93893	3.30692	4.01658	2.77604	4.9507	1.92901	3.19094	3.33549	5.47172	4.93138	3.34662	4.14706	4.40778	3.70075	3.81852	2.70348
ZK662.4	lin-15	lin-15_XIL0830_20150117_0003_S1	6.31774	6.73174	3.5301	6.24854	0	0	6.21963	7.69177	6.4758	5.15514	6.79818	4.82571	6.46546	4.68438	6.43276	0	5.74822	5.21777	0	6.21778	6.46699	0	5.42449	0	1.82874	5.93946	7.52639	6.20428	3.38654	5.88708	0	6.18117	4.63538	5.89949	0	6.83271	0	0	0	7.06862	7.01869	5.82092	6.40533	5.6194	6.06044	0	0
Y54G2A.1	lin-22	lin-22_XIL026_20131104_0001_S1	0	0	0	0	0	0	0	0	0	0	0	0	0	0	0	0	0	0	0	0	0	0	0	0	0	0	0	0	0	0	0	0	0	0	0	0	0	0	0	0	0	0	0	0	0	0	0
Y54G2A.1	lin-22	lin-22_XIL030_20131211_0001_S1	0	0	0	0	0	0	0	0	0	0	0	0	0	0	1.08986	0	0	0	0	0	0	0	0	0	0	0	0	0	0	0	0	0	0	2.29193	0	0	0	0	0	0	0	0	0	0	0	0	0
F18A1.2	lin-26	lin-26_RW10538_20130730_0002_S1	8.1671	7.57757	6.76257	6.43413	5.75639	4.58097	2.60062	5.21175	3.78843	4.13915	4.78945	4.40584	5.67798	4.24247	6.28234	4.61667	5.22229	4.96435	3.58366	8.42094	8.57294	7.19239	6.9014	5.46494	3.85115	4.72105	4.96638	5.30513	5.2514	4.71147	5.13613	4.09763	4.58981	6.38781	4.82625	6.0461	4.73763	5.60992	5.56268	7.74513	8.17862	6.55098	6.36905	5.38733	4.69134	5.49346	4.91427
F18A1.2	lin-26	lin-26_RW10538_20130730_0004_S1	8.32002	8.40048	7.47723	7.11258	4.13645	4.26072	3.50845	4.48275	5.25442	4.59464	4.59182	5.12097	3.50845	5.21631	5.61704	5.46241	3.87235	4.95688	4.44475	8.32389	8.25274	6.59303	6.72849	4.79268	3.50845	1.84074	4.53352	3.74775	3.20475	0	3.46055	0	4.15757	4.66777	3.86343	5.413	2.18764	1.61599	3.36154	8.64188	8.52938	6.31	7.55307	5.45509	4.36012	5.06817	4.0917
F02E9.2	lin-28	lin-28_RW11757_20140102_0001_S1	3.90344	3.97662	3.15209	4.35043	0	2.03478	3.29972	4.80034	0	0.0635225	1.63023	1.79893	0.654269	2.11361	0.961373	0	1.15639	0	4.13552	3.82497	0	3.87568	4.8788	0	5.2436	0	5.08446	1.61662	3.86896	1.93984	0	1.3139	2.0883	1.37067	0	3.46914	0	1.76906	0	2.6077	4.79327	3.69713	3.22024	1.64194	4.67383	1.69881	3.24099
F02E9.2	lin-28	lin-28_RW11760_20130905_0002_S1	2.17175	1.36483	2.05463	2.97947	2.23428	3.23195	2.66287	3.37716	2.42121	3.98796	3.06199	3.79857	2.71375	3.75386	2.76297	3.69429	3.04766	2.07678	2.45463	2.558	2.49622	2.90227	2.84512	2.62209	3.06669	2.91134	3.54655	2.99759	3.66546	2.66989	3.63497	2.49609	4.47149	3.10877	4.40522	2.0529	2.66933	3.13538	3.55937	0.797161	2.48478	2.64995	2.27071	3.60453	2.92863	3.12064	3.80533
F02E9.2	lin-28	lin-28_RW11760_20130905_0003_S1	1.36032	1.31698	0.716767	3.08986	2.38363	3.00876	2.82201	3.58271	1.9759	3.2472	1.8193	2.91583	2.25831	3.35958	2.28921	3.74121	3.20355	3.18345	1.80517	2.31067	2.58426	2.30881	3.55309	3.09047	3.89025	2.08466	4.13148	1.7929	3.81272	2.73457	2.89139	2.32842	4.00233	2.4995	3.5641	3.40765	1.29831	2.47853	1.62833	0.708399	1.8953	1.50749	3.34822	2.6107	3.27993	3.00295	3.60173
W03C9.4	lin-29	lin-29a_XIL01046_20150330_0002_S1	7.24879	6.30063	4.46829	5.63454	5.71198	5.65633	5.59532	3.74209	5.64061	5.18658	6.06992	4.03894	5.76893	4.25907	6.04235	4.31772	4.68908	4.95603	4.14762	6.8845	6.5397	6.68775	5.3548	7.06821	5.40176	5.35783	4.46071	5.88805	5.27584	5.81651	4.55619	5.52504	4.93949	6.15492	5.10827	6.38642	4.53402	5.07425	4.52614	6.18271	5.98865	6.38144	4.70963	6.56513	6.80845	5.98423	4.86931
K10G6.1	lin-31	lin-31_RW10187_20140609_0002_S1	0	0	0	0	0	0	0	0	0	0	0	0	0	0	0	0	0	0	0	0	0	0	0	0	0	0	0	0	0	0	0	0	0	0	0	0	0	0	0	0	0	0	0	0	0	0	0
K10G6.1	lin-31	lin-31_RW10251_20140619_0002_S1	5.54683	5.45521	2.19737	5.83519	1.56759	0	5.82651	1.97542	5.2005	4.28587	4.8819	3.75046	4.55042	4.13039	5.93075	3.98263	4.23713	4.53545	4.9559	5.72318	5.5491	0.938664	5.54882	0	0	5.70533	2.28522	5.62727	4.83902	5.19224	4.38043	5.1183	4.45954	5.69598	4.02306	4.31502	3.51117	3.7745	5.3256	5.43925	5.2314	5.39452	5.20832	5.41063	5.68318	0	0
K10G6.1	lin-31	lin-31_XIL0781_20141213_0001_S1	0	0	0	0	0	0	0	0	0	0	0	0	0	0	0	0	0	0	0	0	0	0	0	0	0	0	0	0	0	0	0	0	0	0	0	0	0	0	0	0	0	0	0	0	0	0	0
K10G6.1	lin-31	lin-31_XIL0942_20150215_0002_S1	0	0	0	0	0	0	0	0	0	0	0	0	0	0	0	0	0	0	0	0	0	0	0	0	0	0	0	0	0	0	0	0	0	0	0	0	0	0	0	0	0	0	0	0	0	0	0
T14F9.5	lin-32	lin-32_RW10637_20160624_0003_S1	0	0	0	0	0	0	0	0	0	0	0	0	0	0	0	0	0	0	0	0	0	0	0	0	0	0	0	0	0	0	0	0	0	0	0	0	0	0	0	0	0	0	0	0	0	0	0
C32F10.2	lin-35	lin-35_XIL250_20161009_001_S1	0	0	0	0	0	0	0	0	0	0	0	0	0	2.65025	0	0	0	0	0	0	0	0	0	0	0	0	0	0	0	0	0	0	0	0	0	0	0	0	0	0	0	0	0	0	0	0	0
F44B9.6	lin-36	lin-36_XIL0826_20150116_0002_S1	0	1.0058	1.94723	0	1.50002	0	1.71569	1.28046	0.232781	0.828599	0.119173	0.640104	0	1.65823	0.701151	1.28748	0.412431	2.21511	0	1.30164	0	2.09481	1.71604	1.50861	1.88209	2.08359	2.41246	1.40401	2.61336	1.29978	2.10032	0.21306	2.78372	0.64826	2.82319	2.56513	2.16217	2.94382	0	0.474936	0	0	0	1.02592	1.10438	1.38411	0.310192
Y48E1B.7	lin-38	lin-38_XIL0600_20140722_0002_S1	4.52038	4.79856	4.3886	3.90547	4.16056	4.18819	4.09171	4.23714	3.0793	2.87833	3.88404	2.76002	3.43246	3.91649	3.02456	3.79218	2.62185	3.03263	2.79714	5.18456	4.80112	4.60152	4.67659	3.97947	3.82926	3.30358	3.95939	3.66892	2.56042	3.76828	2.51265	3.33977	3.20034	2.56499	2.44889	3.56135	1.06048	2.35637	2.77468	4.39587	4.3535	3.6057	3.55644	3.70416	4.28786	4.2751	4.177
Y48E1B.7	lin-38	lin-38_XIL0617_20140723_0001_S1	2.73101	2.3393	0.904477	1.27905	1.24785	0.0489495	1.58625	2.89259	0.52008	0.768851	3.86235	0	3.6164	0.609709	0.324583	0	0	0	0	0.0709841	2.12159	0.968901	3.46255	2.21514	1.93318	0	1.01813	0.183971	1.41842	0	2.22532	0	0.806095	1.39444	0	3.0458	0.37971	1.18981	0	2.85182	2.11184	0.396838	2.5255	1.75564	1.6502	0	2.12473
C07H6.7	lin-39	lin-39_RW10225_20141010_0002_S1	0	0	0	0	0	2.67401	0	0	0	6.7601	5.04957	6.30466	7.1914	5.91467	1.60351	7.51788	0	7.92918	6.92897	0	0	0	0	0	0	0	0	0	6.58331	0	6.41222	7.28567	6.73342	7.28202	8.19646	0	0	8.04682	7.29909	0	0	0	0	0	0	0	0
C07H6.7	lin-39	lin-39_SD1552_20130401_0001_S1	0	0	0	0	0	0	0	0	0	5.77297	4.72695	7.66805	7.29336	7.47154	6.43696	8.52602	0	6.35293	5.56444	0	0	0	0	5.43573	0	0	0	0	5.83267	1.82698	7.67771	7.06454	7.55546	6.3601	8.599	0	5.44299	7.43785	6.46257	0	0	0.663542	0	3.90593	5.97414	1.038	0
C07H6.7	lin-39	lin-39_SD1552_20130401_0002_S1	0	0	0	0	0	0	0	0	0	6.43416	2.76596	6.93152	7.57652	6.67185	4.54686	7.71986	0	4.1005	6.00132	0	0	0	0	0	0	0	0	0	6.25921	5.56386	6.83884	6.89743	7.51464	3.24158	8.0137	0	0	6.71147	2.85157	0	0	0	0	3.09809	5.06259	0	0
T27C4.4	lin-40	lin-40_RW11622_20160709_0001_S1	0	0	0	0	0	0	0	0	0	0	0	0	0	0	0	0	0	0	0	0	0	0	0	0	0	0	0	0	0	0	0	0	0	0	0	0	0	0	0	0	0	0	0	0	0	0	0
C12C8.3	lin-41	lin-41_XIL01066_20150406_0002_S1	0	1.57372	0	0	0	0	0	0	0	0	0	0	0	0	0	0	0	0	0	0	0.909816	0	0	0	0	0	0	0	0	0	0	0	0	0	0	0	0	0	0	0.742915	1.49971	0	0	0	0	0	0
C12C8.3	lin-41	lin-41_XIL01067_20150406_0002_S1	0.401777	2.25265	1.53898	1.77191	0.844822	0	0.697294	0.564813	0.517451	0.946691	2.37278	0	2.41308	0	0	1.23417	0	0	0	1.04041	1.91076	2.20455	1.1418	3.16988	2.06578	2.46583	1.62409	0.216016	0.513769	2.13578	0	0.21143	1.0999	2.73089	0.945736	2.51436	0.634133	1.4749	0	1.07491	1.06327	2.32802	0	2.07685	0.870611	2.98281	0
JC8.6	lin-54	lin-54_XIL0495_20140523_0001_S1	0	0	0	0	0	0	0	0	0	0	0	0	1.323	0	0	0	0	0	0	0	0	0	0	0	0	0	0	0.753639	0.164493	0	0	0	0	0	0	0.529596	0	0	0	0.447257	0	1.29517	0	0.655414	0	0	0
JC8.6	lin-54	lin-54_XIL0496_20140520_0001_S1	0	0	0	0	0	0	0	0	0	0	0	0	0	0	0	0	0	0	0	0	0	0	0	0	0	0	0	0	0	0	0	0	0	0	0	0	0	0	0	0	0	0	0	0	0	0	0
T12F5.4	lin-59	lin-59_XIL0530_20140603_0002_S1	3.1947	3.03785	3.47209	3.63858	3.87776	2.81989	3.76227	3.34699	3.57777	0.956752	3.58694	3.20501	3.27975	3.27595	3.72224	4.29191	2.71542	3.57717	3.23595	3.46973	3.04186	3.53803	2.44047	4.16277	3.34648	3.76898	3.32686	3.36008	3.04352	3.61657	3.78003	2.91675	2.83849	3.66948	3.48264	3.68816	2.20754	1.29107	2.95198	3.31071	3.23617	3.41875	2.96082	4.06447	3.7692	3.82809	3.6316
T01C8.12	linc-100	linc-100_XIL0396_20140314_0002_S1	3.07013	0	0	2.77406	2.79831	2.59775	0	0	1.83257	2.04753	3.77279	3.93103	3.11458	3.97308	2.55321	4.38548	3.4441	5.29991	3.60433	2.183	2.44946	4.5917	3.27228	0	0	3.58387	0	1.35176	1.8893	1.41177	1.86691	3.09523	3.53042	3.81803	3.99192	4.40693	4.34412	5.02068	4.52736	0	0	3.13394	3.41706	3.44332	0	0	0
W05H9.5	linc-103	linc-103_XIL0586_20140802_0001_S1	0	0	0	0	0	0	0	0	0	0	0	0	0	0	0	0	0	0	0	0	0	0	0	0	0	0	0	0	0	0	0	0	0	0	0	0	0	0	0	0	0	0	0	0	0	0	0
C30G12.8	linc-107	linc-107_XIL0354_20150610_0002_S1	0	0	0	0	0.117497	0.781908	0	0	0	0.553178	0	1.05723	1.63901	2.71326	2.3345	1.49528	1.44065	2.19012	2.40431	0	0	0	0	0.491458	1.06808	0.678529	0	2.22184	1.42429	2.11834	2.94594	2.0469	2.2154	1.42241	1.01752	1.50698	1.66174	2.77681	1.96637	0	0	0	0	1.38479	1.07051	0	0
W09D10.7	linc-109	linc-109_XIL0389_20140326_0002_S1	0	0	0	0	0	0	0	0	0	0	0	0	0	0	0	0	0	0	0	0	0	0	0	0	0	0	0	0	0	0	0	0	0	0	0	0	0	0	0	0	0	0	0	0	0	0	0
Y49F6C.11	linc-11	linc-11_XIL0413_20140324_0001_S1	0	0	0	0	0	0	0	0	0	0	0	0	0	0	0	0	0	0	0	0	0	0	0	0	0	0	0	0	0	0	0	0	0	0	0	0	0	0	0	0	0	0	0	0	0	0	0
T09A5.22	linc-110	linc-110_XIL0390_20140515_0002_S1	0	0	0	0	0	0	0	0	0	0	0	0	0	0	0	0	0	0	0	0	0	0	0	0	0	0	0	0	0	0	0	0	0	0	0	0	0	0	0	0	0	0	0	0	0	0	0
F36A4.20	linc-114	linc-114_XIL0585_20140711_0002_S1	1.01318	0.433164	1.90651	1.48246	0	0	0	1.38746	0.827164	0.43984	1.29365	0	3.31216	1.70229	2.35481	1.26766	0	3.50191	0	0	0	0	0	2.34162	0	0.267154	0	2.60986	1.90859	1.34504	0.488007	0.894985	0	2.28339	2.95538	0.403126	0	1.8817	0.415253	0.631134	0	2.06514	0	2.38706	0	2.01572	0
F01G10.21	linc-119	linc-119_XIL0392_20140510_0001_S1	0	0	0	0	0	0	0	0	0	0	0	0	0	0	0	0	0	0	0	0	0	0	0	0	0	0	0	0	0	0	0	0	0	0	0	0	0	0	0	0	0	0	0	2.224	0	0	0
C34C6.11	linc-120	linc-120_XIL0397_20140321_0001_S1	0	0	0	0	0	0	0	0	0	0	0	0	0	0	0	0	0	0	0	0	0	0	0	0	0	0	0	0	0	0	0	0	0	0	0	0	0	0	0	0	0	0	0	0	0	0	0
F32A5.10	linc-125	linc-125_XIL0427_20140408_0001_S1	0	0	0	0	0	0	0	0	0	0	0	0	0	0	0	0	0	0	0	0	0	0	0	0	0	0	0	0	0	0	0	0	0	0	0	0	0	0	0	0	0	0	0	0	0	0	0
F32A5.10	linc-125	linc-125_XIL0427_20140501_0001_S1	0	0	0	0	0	0	0	0	0	0.88899	0	0	0	1.62277	0	0	0	0	0	0	0	0	0	0	0	0	0	0	0	0	0	0	0	0	0	0	0	0	0	0	0	0	0	0	0	0	0
F42A9.16	linc-126	linc-126_XIL0436_20141020_0001_S1	2.21725	0	0	1.53372	1.90278	0	2.76447	0	0.899797	0	0	0	0	0	0	0	1.05803	0.998876	0	0	0	0	0	0	0	0	0	0	0	0	0	0	0	0	0	0	0	0	0	0	0	0	1.38495	2.22649	2.75769	0	0
F42A9.16	linc-126	linc-126_XIL0437_20140405_0002_S1	1.52297	0	0	0	0	0	0	0.462128	0	0	0	2.55716	0	1.86379	0	2.8547	0	0	1.32199	0	1.08098	0	0.00588075	0.401698	3.1624	0	2.59212	0	3.26137	0	4.0286	2.7604	3.10921	0	0	0	1.74973	0	2.44081	2.3313	0	0	2.25913	0.730897	1.43059	0	0
K02E7.14	linc-13	linc-13_XIL0276_20140512_0002_S1	5.45407	5.58571	3.97343	4.86831	4.24999	4.91602	4.53051	4.95654	5.21651	4.31368	4.26507	4.04611	5.19653	5.26802	5.17165	5.54237	5.03444	5.17821	5.07128	4.46736	5.13696	4.67988	4.23418	5.21533	4.04875	4.87145	5.04177	4.91159	4.20286	4.04417	5.20626	4.8658	4.24559	4.61724	4.70213	6.17208	5.55723	4.62716	4.86538	5.69991	4.40345	4.87506	4.73771	5.44361	4.6945	5.51673	4.4852
C14F5.12	linc-130	linc-130_XIL0421_20140404_0001_S1	2.63047	4.16444	0	0	0	0	0	0	0	0	0	0	0	0	0	0	0	0	0	5.41165	0	0	0	0	0	0	0	0	0	0	0	0	0	0	0	0	0	0	0	4.41932	6.27202	1.76632	0	0	0	0	0
T27C4.6	linc-136	linc-136_XIL0420_20140408_0002_S1	0	0	0	0	0	0	0	0	0	0	0	0	0	0	0	0	0	0	0	0	0	0	0	0	0	0	0	0	0	0	0	0	0	0	0	0	0	0	0	0	0	0	0	0	0	0	0
T27C4.6	linc-136	linc-136_XIL0441_20140913_0001_S1	0	0	0	0	0	0	0	0	0	0	0	0	0	0	0	0	0	0	0	0	0	0	0	0	0	0	0	0	0	0	0	0	0	0	0	0	0	0	0	0	0	0	0	0	0	0	0
F54H5.13	linc-138	linc-138_XIL0412_20140319_0001_S1	0	0	0	0	0	0	0	0	0	0	1.67443	0	0	0	0	0	0	0	0	0	0	0	0	0	0	0	0	0	0	1.43597	1.34377	0	0	0	0	3.43548	0	0	0	0	0	0	0	0	0	0	0
F54H5.13	linc-138	linc-138_XIL0451_20140513_0001_S1	0	0	0	0	0	0	0	0	0	0	0	0	0	0	0	0	0	1.01334	0	0	0	0	0	0	0	0	0	0	0	0	0	0	0	0	0	0	0	0	0	0	0	0	0	0	0	0	0
C33F10.25	linc-139	linc-139_XIL0444_20140421_0002_S1	0	0	0	0	0	0	0	0	0	0	0	0	0	0	0	0	0	0	0	0	0	0	0	0	0	0	0	0	0	0	0	0	0	0	0	0	0	0	0	0	0	0	0	0	0	0	0
C33F10.25	linc-139	linc-139_XIL0587_20140715_0002_S1	0	0	0	0	0	0	0	0	0	0	0	0	0	0	0	0	0	0	0	0	0	0	0	0	0	0	0	0	0	0	0	0	0	0	0	0	0	0	0	0	0	0	0	0	0	0	0
F59F4.5	linc-140	linc-140_XIL0411_20140328_0002_S1	0	0	0	0	0.617524	0	1.65731	0.485349	2.32117	0	0	0	0	0	0	0	0	0	1.50035	2.05119	0	0	0	0	0	1.16244	0	0	0	0	0	0	0	0	0	0	0	0	0	0.332778	2.18334	0	0	2.11882	0	0	0
F07A5.8	linc-141	linc-141_XIL0618_20140724_0002_S1	0	0	0	0	0	0	0	0	0	0	0	0	0	0	0	0	0	0	0	0	0	0	0	0	0	0	0	0	0	0	0	0	0	0	0	0	0	0	0	0	0	0	0	0	0	0	0
Y55D5A.11	linc-143	linc-143_XIL0410_20140325_0001_S1	0	0	0	0	0	0	0	0	0	0	0	0	0	0	0	0	0	0	0	0	0	0	0	0	0	0	0	0	0	0	0	0	0	0	0	0	0	0	0	0	0	0	0.0699875	0	0	0	0
F52A8.8	linc-149	linc-149_XIL0445_20140429_0001_S1	0	0	0	0	0	0	0	0	0	0	0	0	0	0	0	0	0	0	0	0	0	0	0	0	0	0	0	0	0	0	0	0	0	0	0	0	0	0	0	0	0	0	0	0	0	0	0
T24D8.18	linc-150	linc-150_XIL0425_20141126_0002_S1	0	0	1.44883	1.49195	1.98	1.5039	0.526182	0.895345	2.54751	0.905024	4.0205	3.72105	4.1517	4.49442	2.13867	1.38262	0	2.93863	1.6325	0	0	1.39059	0.0482415	0.535312	0	0	1.17508	0	1.8254	3.07069	3.68986	2.31738	4.06427	2.93805	1.34018	1.77968	1.55609	3.37686	0.73331	1.2754	0	1.87328	0	1.40952	2.68516	3.50164	0
Y46E12BL.10	linc-152	linc-152_XIL0589_20140710_0001_S1	0	0	0	0	0.739395	0	2.12207	0.935876	0.641422	0	1.73295	0.844601	0	0	0	0	0	0	0.00622793	0	0	0	0	1.23247	0	0.413944	1.78209	0.141765	0	1.4051	0	0.0749078	0	0	0	1.13702	0	0	0.51095	0	0	0	0	0.286556	1.41558	0	0
T27F2.8	linc-153	linc-153_XIL0405_20140403_0001_S1	0	0	0	0	0	0	0	0	0	0	0	0	0	0	0	0	0	0	0	0	0	0	0	0	0	0	0	0	0	0	0	0	0	0	0	0	0	0	0	0	0	0	0	0	0	0	0
T25G12.14	linc-155	linc-155_XIL0406_20140327_0003_S1	0	0	0	0	0	0	0	0	0	0	0	0	0	0	0	0	0	0	0	0	0	0	0	0	0	0	0	0	0	0	0	0	0	0	0	0	0	0	0	0	0	0	0	0	0	0	0
Y55F3AM.22	linc-159	linc-159_XIL0399_20140312_0002_S1	0	0	0	0	0	0	0	0	0	0	0	0	0	0	0	0	0	0	0	0	0	0	0	0	0	0	0	0	0	0	0	0	0	0	0	0	0	0	0	0	0	0	0	0	0	0	0
T08E11.10	linc-16	linc-16_XIL0274_20141015_0002_S1	3.35079	3.60654	2.93728	3.40521	0	3.17914	0	4.09731	0	2.88761	2.68165	2.65357	2.47091	2.90633	3.71397	2.70972	1.64832	2.50089	3.73668	2.52496	2.70152	1.85537	2.00966	0	1.56666	3.63178	4.27428	3.61984	1.51308	1.55089	0	1.68112	1.91209	3.41489	0	2.53495	0	1.63149	0	2.97649	3.43637	2.89295	3.0536	4.54425	3.55003	2.71958	2.97742
T08E11.10	linc-16	linc-16_XIL0275_20140515_0002_S1	0	0	0	0	0	0	0	0	0	0	0	0	0	0	0	0	0	0	1.65402	0	0	0	0	0	0	0	0	0	0	0	0	0	0	0	0	0	0	0	0	0	0	0	0	0	0	0	0
Y75B8A.60	linc-161	linc-161_XIL0400_20150612_0002_S1	0	0	0	0	0	0	0	0	0	0	0	0	0	0	0	0	0	0	0	0	0	0	0	0	0	0	0	0	0	0	0	0	0	0	0	0	0	0	0	0	0	0	0	0	0.287457	0	0
C44C11.8	linc-164	linc-164_XIL0403_20141117_0001_S1	0.83059	0.417257	0.290963	0.285951	0.453836	0	0	0.105871	0	0	1.57548	0	0	0	0	0	0	0	0	0.73041	0.764453	0.974168	1.7861	0.931106	1.12706	0.975626	0	0	0	0	0	0	0	0	0	0	0	0	0	0	0	0.391089	0	0.118298	1.47635	0	0
C44C11.8	linc-164	linc-164_XIL0404_20140408_0002_S1	0	0	0	0	0	0	0	0	0	0	0	0	0	0	0	0	0	0	0	0	0	0	0	0	0	0	0	0	0	0	0	0	0	0	0	0	0	0	0	0	0	0	0	0	0	0	0
R144.17	linc-2	linc-2_XIL0247_20140318_0001_S1	5.63563	0	0	0	4.01478	0	0	0	0	0	0	0	0	0	0	0	0	0	0	0	0	3.85928	0	0	0	5.971	0	5.8997	0	5.42908	0	4.44658	0	3.84568	0	0	5.51197	0	1.2831	0	0	0	0	0	0	5.23998	0
Y17D7C.10	linc-25	linc-25_XIL0283_20140808_0002_S1	0	0	0	0	0	0	0	0	0	0	0	0	0	0	0	0	0	0	0	0	0	0	0	0	0	0	0	0	0	0	0	0	0	0	0	0	0	0	0	0	0	0	0	0	0	0	0
Y17D7C.10	linc-25	linc-25_XIL0291_20140325_0002_S1	0	0	0	0	0	0	0	0	0	0	0	0	0	0	0	0	0	0	0	0	0	0	0	0	0	0	0	0	0	0	0	0	0	0	0	0	0	0	0	0	0	0	0	0	0	0	0
F30B5.10	linc-26	linc-26_XIL0289_20140509_0001_S1	0	0	0	0	0	0	0	0	0	0	0	0	0	0	0	0	0	0	0	0	0	0	0	0	0	0	0	0	0	0	0	0	0	0	0	0	0	0	0	0	0	0	0	0	0	0	0
F30B5.10	linc-26	linc-26_XIL0289_20140509_0002_S1	0	0	0	0	0	0	0	1.10034	0	0	0	0	0	0	0	0	0	0	0	0	0	0	0	0	0	0	0	0	0	0	0	0	0	0	0	0	0	0	0	0	0	0	0	0	0	0	0
C25F9.18	linc-28	linc-28_XIL0253_20140516_0001_S1	0	0	0	0	0	0	0	0	0	0	0	0	0	0	0	0	0	0	0.172717	0	0	0	0	0	0	0	0	0	0	0	0	0	0	0	0	0	0	0	0	0	0	0	0	0	0	0	0
ZK6.12	linc-32	linc-32_XIL0480_20140513_0002_S1	5.48327	5.55726	5.20235	5.15999	4.95646	4.54433	4.63044	4.65144	4.39357	4.32247	3.68116	4.14022	3.76586	3.98119	3.95757	3.85046	3.88542	4.29548	4.64846	5.13111	5.40294	5.19513	4.86037	5.05937	4.30585	4.81468	4.66902	4.52354	4.41167	4.06807	3.93132	4.03052	4.15836	3.72946	3.87834	3.99527	3.97929	4.28853	4.76339	5.41517	5.53108	5.22887	5.50167	5.35857	5.20931	4.80158	4.58643
T04D1.7	linc-39	linc-39_XIL0226_20131207_0001_S1	0	0	0	0	0	0	0.931582	0	0	0	0	0	0	0	0	0.697122	0	0.636405	0	0	0	0	0	0	0	0	0	0	0	0	0.680234	0	0	0	0	0	1.69165	1.28539	0	0	0	0	0	0	0	0	0
T04D1.7	linc-39	linc-39_XIL0272_20140313_0003_S1	0	0	0	0	0	0	0	0	0	0	0	0	0	0	0	0	0	0	0	0	0	0	0	0	0	0	0	0	0	0	0	0	0	0	0	0	0	0	0	0	0	0	0	0	0	0	0
F13H8.15	linc-4	linc-4_XIL0212_20131130_0002_S1	0	0	0	0	0	0	0	0	0	0	0	0	0	0	3.0239	0	0	0	0	0	0.675451	0	0	0	0	0	0.641241	0	0	0	0	0	0	2.97377	0	0	0	0	0	0	0	0	0	0	0	0	0
R10F2.8	linc-42	linc-42_XIL0244_20140516_0002_S1	0	0	0	0	0	0	0	0	0	0	0	0	0	0	0	0	0	0	0	0	0	0	0	0	0	0	0	0	0	0	0	0	0	0	0	0	0	0	0	0	0	0	0	0	0	0	0
F09A5.14	linc-43	linc-43_XIL0288_20140318_0001_S1	0	0	1.88357	0	0.226238	0	0	0	0	0	0	0	0	0	0	0.756905	0	0	0	0.17839	1.29765	0.822476	1.09533	0.57173	1.19989	0	1.40214	0.542518	0.950533	0.818735	1.11339	0.787606	0.60091	0.705989	1.02255	0.513141	0	0	0	0	0	0	0	0	0	0	0
Y16E11A.3	linc-46	linc-46_XIL0280_20140729_0001_S1	0	0	0	0	0	0	0	0	0	0	0	0	0	0	0	0	0	0	0	0	0	0	0	0	0	0	0	0	0	0	0	0	0	0	0	0	0	0.361769	0	0	0	0	0	0	0	0	0
Y16E11A.3	linc-46	linc-46_XIL0282_20140311_0001_S1	0	0	0	0	0	0	0	0	0	0	0	0	0	0	0	0	0	0	0	0	0	0	0	0	0	0	0	0	0	0	0	0	0	0	0	0	0	0	0	0	0	0	0	0	0	0	0
ZK930.14	linc-47	linc-47_XIL0287_201040512_0002_S1	0	0	0	0	0	0	0	0	0	0	0	0	0	0	0	0	0.159611	0	0	0	0	0	0	0	0	0	0	0	0	0	0	0	0	0	1.64681	0	0	0	0	0	0	0	0	0	0	0	0
C04C11.24	linc-5	linc-5_XIL0376_20140329_0001_S1	4.25983	4.4011	5.16433	5.4342	5.29701	5.10534	5.51093	5.35448	5.81079	5.85402	6.0714	6.00633	5.87856	5.71031	5.33078	5.55905	5.24878	5.1162	4.36821	4.18788	4.40447	4.90343	5.36995	4.97895	5.25301	5.48502	5.53049	5.79148	5.33335	5.97049	5.6094	6.26209	5.60283	5.50729	5.36991	5.34811	5.1289	4.91444	4.02711	4.72357	4.27815	4.95671	5.29059	5.0487	5.30322	5.19388	5.19541
F26D12.101	linc-50	linc-50_XIL0240_20131217_0001_S1	0.197736	0.482613	0.86669	0.418347	0.442266	0.794616	0.865423	0.423672	0.991302	1.64682	0.996194	1.38546	1.15693	1.47751	3.06788	1.11358	1.28721	1.52496	0.681936	0.334239	0.353837	0.495401	0.699244	0.292181	0.42024	0.362218	0.600689	0.425008	0.584004	0.744816	0.785772	1.50124	1.2048	3.03172	0.753449	1.28338	0.853043	0.500841	0.526092	0.294126	0.565455	0.450043	0.666279	0.355535	0.273865	0	0.451457
F26D12.101	linc-50	linc-50_XIL0277_20140809_0001_S1	0	0	0	0	0	0	0	0	0	0	0	0	0	0	3.90252	0	0	0	0	0	0	0	0	0	0	0	0	0	0	2.53899	0	3.21562	0	3.44844	0	0	0	0	0	0	0	0	0	0	0	0	0
Y116F11B.25	linc-51	linc-51_XIL0227_20131221_0002_S1	0	0	0	0	0	0.152369	1.63777	0	2.2721	0	0	0	0	0	0	0	0	0	0	0	0	0	0	0	0	1.72352	0	1.02194	0	0	0	0	0	0.589068	0	0.68205	0	0	0	0	0	0	0	0	0	0	0
C10F3.18	linc-55	linc-55_XIL0241_20131212_0001_S1	6.67729	6.20244	6.79959	6.55381	6.86738	5.84563	6.83901	5.48829	7.69713	5.71708	6.85845	6.02299	7.02489	6.02531	5.14776	5.41358	6.61921	7.18239	2.49681	6.75709	5.7055	7.02074	6.81672	7.03096	5.49609	7.51296	5.76622	7.80791	5.63566	7.48184	4.76591	7.61344	4.87248	4.69491	5.01935	5.90612	5.71305	6.57715	5.13942	6.53658	6.22528	7.11208	6.55113	6.70697	5.66952	6.99844	6.44121
C10F3.18	linc-55	linc-55_XIL0242_20131206_0002_S1	3.47034	0	4.68947	3.71384	4.94536	2.4919	4.6189	2.04081	3.53872	0	3.40776	0	3.0185	0	3.35383	0.228491	0	0	0.954725	0	0.494494	4.31923	4.26265	4.64404	3.0179	4.92367	3.9816	5.05921	1.09309	4.38111	0	3.58831	2.76415	2.39508	1.45355	2.04344	0	0	2.57414	3.23451	2.92922	4.57374	3.009	4.60513	3.11598	4.18545	3.95364
R13A5.17	linc-57	linc-57_XIL0378_20140320_0001_S1	3.70548	4.2561	3.88557	4.98988	5.60986	6.28427	5.6061	6.00966	5.43858	6.07663	5.837	6.50162	6.08986	6.70786	3.33042	5.86069	5.54998	5.6956	4.03794	3.62565	4.78374	4.14922	4.30407	5.43571	5.7657	5.12059	6.098	5.35551	6.63151	6.0957	6.39035	6.04581	6.35374	5.49741	5.97481	5.30149	6.0848	5.94188	4.00378	4.09686	3.54165	4.69182	3.34912	5.13796	6.29596	4.58657	6.26626
T22C1.16	linc-58	linc-58_XIL0481_20140513_0002_S1	0	0	0	0	0	0	0	0	0	0	0	0	0	0	0	0	0	0	0	0	0	0	0	0	0	0	0	0	0	0	0	0	0	0	0	0	0	0	0	0	0	0	0	0	0	0	0
T22C1.16	linc-58	linc-58_XIL0503_20140527_0001_S1	0	0	0	0	0	0	0	0	0	0	0	0	0	0	0	0	0	0	0	0	0	0	0	0	0	0	0	0	0	0	0	0	0	0	0	0	0	0	0	0	0	0	0	0	0	0	0
F57G8.15	linc-59	linc-59_XIL0311_20150610_0002_S1	0	0	0	0	0	0	0	0	0	0	0	0	0	0	0	0	0	0	0	0	0	0	0	0	0	0	0	0	0	0	0	0	0	0	0	0	0	0	0	0	0	0	0	0	0	0	0
T10C6.18	linc-61	linc-61_XIL0316_20140120_0001_S1	3.64189	0	2.79666	0	3.29741	2.9388	3.06208	2.46604	2.67668	3.23825	4.73862	4.21165	1.25001	3.45541	2.55773	3.54971	3.71015	4.10201	2.04341	3.42194	3.36045	4.07093	3.28689	3.86652	3.51014	4.03027	3.74188	3.75718	3.73233	2.61645	3.83132	4.48414	3.27174	0	2.74602	3.71578	3.60563	4.70605	3.38395	3.05035	3.32901	3.02654	3.23053	1.53145	3.43069	2.51658	3.96602
Y59A8B.40	linc-62	linc-62_XIL0501_20140527_0003_S1	0	0	4.52445	0	0	0	0.987099	0	0	0	0	0	0	0	0	0	0	0	0	0	0	4.17954	0	0	0	0	0	0	0	0	0	0	0	0	0	0	0	0	0	0	0	3.20697	0	0	0	0	0
Y49F6A.10	linc-68	linc-68_XIL0380_20140801_0002_S1	5.43763	6.51933	5.10525	6.52103	4.98044	5.47346	4.89663	6.5551	5.26529	5.63734	5.08849	5.74289	5.2332	5.9379	7.8264	5.72516	5.70475	5.47933	2.87707	5.5249	7.1936	5.10807	7.2369	4.9354	5.53406	5.95298	6.23152	5.88826	7.50293	6.05317	7.35826	5.89788	7.25863	7.81672	7.25199	4.21338	7.29976	7.23572	3.91386	5.31451	7.24814	5.31051	5.62409	5.45991	6.50391	4.71228	4.86365
Y49F6A.10	linc-68	linc-68_XIL0381_20140315_0002_S1	5.32214	6.45175	4.71747	7.30883	4.39259	4.7628	4.22906	7.05342	4.45023	6.31475	4.65023	6.41123	4.87466	6.44711	7.9606	6.16093	6.57994	6.38084	3.68392	6.6187	6.8436	4.81248	7.12648	4.84698	5.32694	5.892	5.75527	6.11094	6.06756	6.78751	5.99552	6.52259	6.15428	7.90833	5.97672	5.38535	6.11058	6.20614	5.10116	5.05446	6.88794	5.9608	4.62172	5.78347	7.02505	4.03577	4.94733
B0507.16	linc-69	linc-69_XIL0382_20140311_0002_S1	0	0	0	0	0	0	0	0	0	0	0	0	0	0	0	1.78404	0	0	0.295449	0	0.799587	3.05726	2.389	2.38761	0	0	0	0	0	0	0	0	1.06145	0	0	0	1.17456	0	0	0.654218	0	4.28007	0	2.64569	3.5665	3.66668	0
B0507.16	linc-69	linc-69_XIL0383_20140825_0001_S1	0	0	0	0	0	0	0	0	0	0	0	0	0	0	0	0	0	0	0	0	0	0	0	0	0	0	0	0	0	0	0	0	0	0	0	0	0	0	0	0	0	0	0	0	0	0	0
T22E6.2	linc-7	linc-7_XIL0224_20131130_0002_S1	4.0132	2.68136	4.00836	3.48868	3.12436	2.72599	1.91538	1.07179	2.83332	2.5628	3.35744	3.3378	2.35867	2.84833	2.74298	3.48024	3.20068	3.85089	2.67245	3.8486	0.945366	3.89483	2.76563	3.84019	2.78377	3.37288	1.44688	2.76463	0.868423	3.37903	2.46665	3.56081	2.3581	3.45328	2.4971	3.75503	2.4274	2.62654	3.5349	3.10374	2.11711	3.5983	2.95595	3.77979	2.01553	3.38732	3.19735
T22E6.2	linc-7	linc-7_XIL0225_20131210_0001_S1	3.59122	1.02048	3.13778	2.60636	1.69732	1.16299	3.45944	0.658964	3.00381	0.0427773	1.78829	0.638965	2.02731	1.513	2.97635	1.70875	1.90477	0.808857	0.629092	3.5407	3.25021	4.11761	3.2806	2.06147	0.529732	3.68923	1.11147	3.3108	1.11741	2.43068	1.44429	2.48781	0.464463	1.96971	1.96671	3.2288	0.205087	1.01357	0	3.0103	3.11627	3.63232	2.23409	3.16834	1.93446	3.16216	1.55875
C52E12.10	linc-73	linc-73_XIL0313_20140806_0001_S1	0	0	0	0	0	0	0	0	0	0	0	0	0	0	0	0	0	0	0	0	0	0	0	0	0	0	0	0	0	0	0	0	0	0	0	0	0	0	0	0	0	0	0	0	0	0	0
C52E12.10	linc-73	linc-73_XIL0314_20140117_0001_S1	0	0	0	0	1.2959	0	0.276879	1.0391	0.735408	0	0.388794	0	0	0	0	2.29762	0	0	0	0	0	0	0	0.57773	0	0	1.39543	0	0	0	0	0	0	0	0	0	0	0	0	0	0	0	0	0.764336	0	0	0
AH9.8	linc-78	linc-78_XIL0335_20140728_0001_S1	0	0	0	0	0	0	0	0	0	0	0	0	0	0	0	0	0	0	0	0	0	0	0	0	0	0	0	0	0	0	0	0	0	0	0	0	0	0	0	0	0	0	0	0	0	0	0
AH9.8	linc-78	linc-78_XIL0337_20140509_0002_S1	0	4.20676	0	0	0	0	0	0	0.720746	4.61379	0	0	3.08303	0	0	0	0	0	0	0	0	0	2.40743	0	0	0	0	0	0	0	0	4.01051	0	2.52623	0	0	0	0	0	0	0	0	0	0	0	0	3.78982
Y9C9A.110	linc-79	linc-79_XIL0310_20141025_0001_S1	6.34544	5.71174	6.41627	5.36263	6.40726	5.39959	5.22094	0	6.0487	3.88753	5.38333	3.79268	2.06296	0	4.5289	1.62787	5.26223	4.82254	4.75089	5.9821	5.92719	6.81067	5.0566	6.75046	4.89023	5.81803	2.36255	5.94466	2.22082	4.95236	4.02843	4.84679	4.03758	6.32825	4.39862	5.33292	5.40979	3.66907	5.01596	6.13742	5.55355	5.79658	5.84493	6.81971	5.56061	6.30796	0
Y9C9A.110	linc-79	linc-79_XIL0355_20140403_0002_S1	2.10453	1.10184	0.638863	0	0	0	0	0	0	0	0	0	0	0	0	0	0	0	0	0	0	0	0	1.75745	0	0	0	0	0	0	0	0	0	0	0	0	0	0	0	0	0	0	0	0	0	0	0
F59H5.6	linc-8	linc-8_XIL0211_20131206_0001_S1	0.298226	0	0.573823	0.489054	0	0	0	0	0.0269333	0	0	0	0	0	0	0	0	0	0.522684	1.40822	1.06497	0.726463	1.30822	0.559925	0.437781	0.197142	0.420518	0.819547	0.232842	0.0232709	0.0873244	0.313862	0.0455512	0.259787	0.321679	0.259701	0.669271	0.519145	0.433784	1.40612	0.691125	0.507953	0.123859	0	0	0	0
F59H5.6	linc-8	linc-8_XIL0238_20140804_0001_S1	8.64377	5.91943	5.8651	4.67365	0	0	0	0	0	0	3.76441	0	0	0	0	0	0	0	0	8.26542	0	5.06064	0	0	0	0	0	0	0	0	0	0	0	0.415895	0	0	0	0	0	6.73656	5.99566	4.99121	5.0435	0	0	0	0
F32H2.14	linc-80	linc-80_XIL0357_20140806_0002_S1	0	0	0	0	1.88938	0	0	0	0	0	0	0	0	0	0	0	0	0	0	0	0	0	0	0	0	0	0	0	0	0	0	0	0	0	0	0	0	0	0	0	0	0	0	0	0	0	0
F32H2.14	linc-80	linc-80_XIL0358_20140304_0002_S1	0	0	0	0	0	0	0	0	0	0	0	0	0	0	0	0	0	0	0	0	0	0	0	0	0	0	0	0	0	0	0	0	0	0	0	0	0	0	0	0	0	0	0	0	0	0	0
Y116F11B.26	linc-81	linc-81_XIL0387_20140320_0001_S1	0	0	0	0	0	0	0	0	0	0	0	0	0	0	0	0	0	0	0	0	1.79184	0	0	0	0	0	0	0	0	0	0	0	0	0	0	0	0	0	0	1.14041	0	0	0	0	0	0	0
F55H12.8	linc-84	linc-84_XIL0319_20140304_0001_S1	0	0	0	0	0	0	0	0	0	0	0	0	0	0	0	0	0	0	0	0	0	0	0	0	0	0	0	0	0	0	0	0	0	0	0	0	0	0	0	0	0	0	0	0	0	0	0
Y75B8A.61	linc-87	linc-87_XIL0360_20140505_0001_S1	0	0	0	0	0	0	0	0	0	0	0	0	0	0	0	0	0	0	0	0	0	0	0	0	0	0	0	0	0	0	0	0	0	0	0	0	0	0	0	0	0	0	0	0	0	0	0
C04C3.15	linc-89	linc-89_XIL0294_20140228_0002_S1	0	0	0	0	0	0	0	0	0	0	0	0	0	0	0	0	0	0	0	0	0	0	0	0	0	0	0	0	0	0	0	0	0	0	0	0	0	0	0	0	0	0	0	0	0	0	0
F21A9.3	linc-9	linc-9_XIL0222_20131202_0002_S1	3.76982	3.56343	2.77341	4.2278	3.37199	3.26371	3.69492	4.13706	3.53091	3.97629	3.16341	4.18251	3.30105	4.16324	2.70726	3.93147	4.07743	3.62948	3.34907	3.54989	3.64108	3.00126	3.56699	3.39661	3.65075	3.6541	4.01063	3.94621	4.2142	3.88061	3.33112	3.61002	3.61221	3.23621	3.29892	3.82276	3.57237	3.57639	3.32136	3.00245	3.43287	3.62163	3.48975	3.96154	3.50855	3.2828	3.45761
F21A9.3	linc-9	linc-9_XIL0223_20131130_0002_S1	2.08535	3.28499	2.70699	3.2813	3.21625	2.88427	2.88076	3.08081	2.89739	2.62815	1.71551	2.57501	1.77996	2.66826	2.39141	2.71019	1.9538	3.10126	2.48535	2.62479	3.38205	2.90566	3.4372	3.03623	2.78741	2.82196	3.01134	2.57788	2.83397	2.27934	2.89954	1.89959	2.32157	1.84204	2.01287	2.55313	2.40222	2.0691	3.05734	2.81969	3.04068	2.18204	2.79698	2.85716	2.60291	2.67655	2.7253
F21A9.3	linc-9	linc-9_XIL0377_20140324_0001_S1	4.53106	4.6211	3.82618	4.83325	4.43899	3.88439	4.84106	4.8452	4.7772	4.20509	4.97763	4.40684	4.91141	5.69617	4.19638	5.40741	4.82909	4.77835	5.33014	4.51081	4.39406	4.2996	4.74556	3.94096	4.07293	4.14306	4.82782	4.18385	4.80074	4.02382	4.36294	4.71879	4.77618	4.46367	4.55489	4.9801	5.39743	5.39208	5.18406	3.53401	4.04905	4.16177	4.84065	4.67394	4.66909	4.51034	4.2383
F21A9.3	linc-9	linc-9_XIL242_20160919_001_S1	5.14979	5.15726	5.16377	4.85922	5.51407	5.09382	5.8032	5.93692	5.10723	4.81757	5.16952	4.64023	4.36106	4.69497	4.62312	4.07066	3.65541	4.4579	3.85634	4.37792	4.36847	4.09546	4.73057	4.60651	4.58347	5.05437	4.8906	4.56583	4.7456	4.23807	4.39771	4.21823	4.08343	3.95675	3.95852	3.90013	3.39494	3.56305	3.35804	5.60603	5.5496	4.43018	5.66649	5.65968	5.59513	5.19354	5.05965
F21A9.3	linc-9	linc-9_XIL242_20160919_002_S1	4.15408	4.52815	4.02357	5.15655	4.67428	4.34259	5.32961	5.77798	5.0429	5.10864	6.0671	5.31343	5.15542	5.21554	4.74479	4.53133	4.74641	4.34732	4.40735	3.60658	4.16074	3.54007	4.45622	5.12122	4.33693	4.90321	5.04477	4.86321	4.99096	5.41357	4.92859	4.98114	5.14333	4.66548	4.65812	3.8057	3.65449	4.19694	3.7362	4.33781	4.30454	3.8887	4.20514	5.09554	4.80836	4.71895	4.15146
W07B3.3	linc-90	linc-90_XIL0338_20140302_0002_S1	0	0	0	0	0	0	0	0	0	0	0	0	0	0	0	0	0	0	0	0	0	0	0	0	0	0	0	0	0	0	0	0	0	0	0	0	0	0	0	0	0	0	0	0	0	0	0
Y55F3C.16	linc-94	linc-94_XIL0364_20141119_0002_S1	0	0	0	0	0	0	0	0	0	0	0	0	0	0	0	0	0	0	0	0	0	0	0	0	0	0	0	0	0	0	0	0	0	0	0	0	0	0	0	0	0	0	0	0	0	0	0
Y55F3C.16	linc-94	linc-94_XIL0365_20140316_0001_S1	0	0	0	0	0	0	0	0	0	0	0	0	0	0	0	0	0	0	0	0	0	0	0	0	0	0	0	0	0	0	0	0	0	0	0	0	0	0	0	0	0	0	0	0	1.22659	0	0
C32A3.8	linc-95	linc-95_XIL0578_20150610_0002_S1	0	0	0	0	0	0	0	0	0	0	0	0	0	0	0	0	0	0	0	0	0	0	0	0.317757	0	0	0	0	0	0	0	0	0	0	0	0	0	0	0	0	0	0	0	0.195876	0.216288	0	0
F08F3.17	linc-96	linc-96_XIL0395_20140405_0001_S1	0	0	0	0	0	0	0	0	0	0	0	0	0	0	0	0	0	0	0	0	0	0	0	0	0	0	0	0	0	0	0	0	0	0	0	0	0	0	0	0	0	0	0	0	0	0	0
F18A1.3	lir-1	lir-1_XIL0475_20140508_0001_S1	4.89576	5.37963	4.77782	5.23194	4.35006	4.78946	4.92888	5.27872	5.32841	4.84481	4.74583	4.97395	4.60008	4.4411	3.73289	5.01712	3.84737	4.77767	4.97534	4.97679	5.66246	4.89586	5.33077	4.47368	4.84798	4.86836	5.38733	5.11759	4.99773	5.13868	4.70781	4.00543	5.11282	4.86833	4.98811	4.7211	4.75967	5.02909	5.3348	5.3893	5.57018	4.89926	5.05445	4.59838	4.63169	4.5914	5.02855
F18A1.3	lir-1	lir-1_XIL0476_20140811_0002_S1	3.57699	3.60225	2.99137	3.48514	3.11892	2.84533	3.41999	3.83462	3.32512	3.7293	3.64151	3.37525	3.11302	3.49468	3.23136	3.4239	3.46991	3.65756	3.65142	4.42642	4.18217	3.40583	3.60453	3.08242	3.20669	3.96439	3.71735	3.68984	3.33319	3.43321	3.63074	3.55034	3.45718	3.64801	3.38809	3.71153	3.91665	3.72414	3.35727	3.85295	3.803	3.98023	3.55253	3.86432	3.41138	3.14285	3.58075
F18A1.4	lir-2	lir-2_RW11401_20140704_0002_S1	0	3.69105	4.01049	4.18925	4.1706	4.43817	4.20694	4.67214	1.55903	4.13122	0	3.09106	0	4.04636	1.98635	3.46366	1.60788	2.6338	0	0	0	3.18598	4.01989	1.11861	0	1.95071	4.01323	2.23289	3.77708	0	1.60697	0	2.45163	0.202366	0	3.90184	3.99823	0	0	0	0	4.94632	4.57808	3.5035	4.20276	0	0
F18A1.4	lir-2	lir-2a_RW11427_20140610_0002_S1	0	0	4.32139	4.97692	4.08684	4.44294	2.19183	4.90934	2.3446	0	0.987436	0	0	0	3.6645	2.4809	2.78358	3.41304	3.02568	0	0	3.11274	4.52783	3.00821	2.34319	2.3999	2.59961	0	4.44353	2.84887	4.44585	0.32178	4.77781	0	4.14512	0	3.43356	2.27511	3.02822	1.37577	0	3.11429	1.1578	1.55694	2.28484	4.11921	4.44253
F37H8.1	lir-3	lir-3_SD1668_20130613_0003_S1	4.05051	4.17914	3.05612	2.48374	2.78936	0.132548	3.74771	2.23593	3.23629	0	2.56991	0	3.55095	0	3.76105	0	0	0.822929	0.0974667	4.64978	3.73269	1.60485	2.92146	1.7999	0	2.03446	1.28608	1.97768	0	2.21402	0	2.46041	0	4.37698	0	4.77806	0	2.66105	2.83102	4.22505	3.93478	3.25484	3.74412	3.23946	2.62892	0.459748	0
C48E7.3	lpd-2	lpd-2_RW10946_20130508_0003_S1	3.29644	2.49139	2.40003	0	0.255359	0.693162	0.549541	0.487926	0	0	0	0.15406	0.136971	0	0.430185	0	0	0	1.52231	3.83823	2.8598	2.93411	1.21886	1.71915	0.146831	0.168629	0.23742	0	0	0	0	0	0	0	0.564405	0	0	0.728763	0	2.27901	1.9636	0	0.229688	0	0	2.22777	0
F52F12.4	lsl-1	lsl-1_XIL0302_20140228_0001_S1	0	0	0	0	0	0	0	0	0	0	0	0	0	0	0	0	0	0	0	0	0	0	0	0	0	0	0	0	0	0	0	0	0	0	0	0	0	0	0	0	0	0	0	0	0	0	0
Y37A1B.1	lst-3	lst-3_XIL0772_20141216_0001_S1	0	0	0	0	0	0	4.48515	0	0	0	0.156448	0	0	0	0	0	0	0	0	0	0	2.78301	0	0	0	0	0	0	0	0	0	0	0	0	0	0	0	2.03459	0	0	0	0	0	0	0	0	0
F47H4.1	lsy-27	lsy-27_RW10628_20140722_0001_S1	6.17203	6.01795	0	6.01845	0	0	5.49212	2.09722	5.57027	4.91625	5.7355	4.66086	5.69394	4.94329	6.45104	4.45878	4.28534	4.80823	5.7264	5.811	5.95631	0	5.75858	1.93695	0	5.24364	0	5.26472	4.37852	5.28096	4.18145	5.27273	4.49269	6.44747	3.54409	0	3.91897	4.45721	5.45536	6.25152	6.38183	6.2049	6.15064	5.80892	5.87949	1.72798	0
F47H4.1	lsy-27	lsy-27_RW10629_20140723_0002_S1	4.99266	5.0464	0	4.81552	1.27565	1.46658	4.09153	1.56484	4.26279	2.87194	4.44917	3.01253	4.19127	3.09076	5.09917	2.5279	2.7506	2.83143	3.71325	5.29746	5.09365	0	5.11704	0	1.69077	4.21884	4.25033	3.96197	3.29607	3.71136	3.18108	3.66472	3.41068	5.10264	2.83856	4.51521	3.18411	3.61515	3.96207	4.82792	4.92154	4.77558	4.82787	4.5834	4.46297	1.73664	0
F49H12.1	lsy-2	lsy-2b_XIL0271_20140213_0002_S1	3.82909	4.19419	4.69161	5.099	4.58833	3.84505	3.99534	4.64911	4.44484	4.9735	4.03387	5.17297	4.54346	4.54368	2.67492	4.77907	5.76768	5.59932	5.17033	4.53875	4.10716	3.86936	4.7365	3.81896	3.48284	5.04299	4.3485	4.8872	4.89729	4.66774	4.99413	4.66003	5.09871	4.49908	5.40085	5.54441	5.52219	5.56592	5.32829	4.66514	4.15768	4.66473	4.44739	4.89463	4.83157	5.24493	4.4289
F49H12.1	lsy-2	lsy-2b_XIL0300_20140114_0002_S1	5.26619	5.59213	4.19747	5.24442	4.51436	4.71624	5.14872	4.88479	4.99914	5.03233	5.12793	5.11155	4.96456	5.02982	4.72876	5.08271	4.78767	4.4691	5.21465	5.53062	5.03172	4.63029	5.32644	4.2322	4.3548	4.7871	5.12239	4.80959	5.18276	5.02742	5.29062	5.01323	4.78035	4.72307	4.53302	4.46433	4.31866	4.46688	5.13776	5.56112	5.19247	5.49157	5.45853	5.76764	5.53507	5.11364	4.43281
M03D4.4	M03D4.4	M03D4.4_RW11809_20131224_0001_S1	5.21577	5.20887	5.16755	5.62251	4.99041	5.26637	5.65095	5.13021	5.77201	5.33718	5.92105	5.3783	6.03056	5.62548	4.48882	5.61322	5.62808	5.20827	4.82038	4.92657	5.0984	4.82515	5.44315	4.4861	5.16077	5.6754	4.85649	5.81943	5.5499	5.64115	5.2999	6.11226	5.51421	4.67137	5.43005	5.76704	5.55615	5.41459	4.6779	5.13111	5.41956	5.27842	5.26636	5.11319	5.45738	5.32528	5.03454
M18.8	M18.8	M18.8_RW11813_20131020_0001_S1	1.13077	1.83831	0.371634	1.22199	0.16304	0	1.98121	0.368678	1.80735	0.569966	1.62092	0.6259	2.05908	0.346882	1.07273	0.524662	0.123022	0.240501	0.244226	0.920197	2.44982	1.80345	1.2824	1.1712	0.150051	1.81683	0.629105	1.7412	0	1.04217	0.583108	1.48482	1.1178	0.665007	0.201493	1.08708	0.466567	0.307735	0.155933	2.32465	1.64056	1.52127	2.15726	1.13873	0.242866	0.133431	0
Y53C12B.5	mab-3	mab-3_XIL0594_20140820_0002_S1	5.25769	2.08575	4.3004	1.23243	3.63691	1.02132	4.00141	0.84546	0.846543	2.23045	5.84032	3.00189	4.97775	4.28334	4.92917	2.12321	4.31285	5.77408	4.45822	5.30358	2.85138	2.56456	2.16541	4.32672	0.648946	4.91174	0.76465	1.56689	0.76546	4.50816	0.876456	6.13683	3.75064	4.04174	1.86986	2.10504	4.74345	5.85428	4.94064	3.73794	2.97278	3.95298	0.984665	4.61994	3.77378	4.0604	1.20565
C08C3.3	mab-5	mab-5_SD1369_20140414_0002_S1	0	0	0	0	0	0	0	0	0	0	0	0	0	0	0	0	0	0	0	0	1.7134	1.43255	0	0	0	0	0	0	0	0.49661	0	0	0	0	3.012	1.48521	0	0	0	0	0	0	0	0	0	0	0
T27A1.6	mab-9	mab-9_XIL057_20131022_0001_S1	0	0	0	0	0	0	0	0	0	0	0	0	0	0	0	0	0	0	0	0	0	0	0	0	0	0	0	0	0	0	0	0	0	0	0	0	0	0	0	0	0	0	0	0	0	0	0
F36D1.1	madf-2	madf-2_RW10973_20141011_0002_S1	1.84538	3.05024	1.31459	1.08891	1.01606	1.72735	4.18185	1.41655	3.28405	1.99193	1.04346	1.63934	1.83757	1.75992	1.37033	1.88913	1.63271	1.174	1.96192	1.30443	3.56447	1.72643	1.36875	1.71685	1.78801	1.7696	3.76931	1.5565	1.74001	1.19682	1.37101	1.61818	1.42923	1.49827	1.08583	1.26897	1.66648	1.68879	1.09065	3.46456	3.84062	1.19807	1.43269	1.88064	1.23124	1.81188	1.89613
F36D1.1	madf-2	madf-2_RW10974_20130723_0003_S1	2.99375	3.06727	2.20552	2.54633	1.54748	1.79788	2.08642	2.26679	2.20428	1.26898	1.12776	1.48142	1.97534	1.67615	1.91605	1.28237	1.64134	1.01667	1.25477	3.1322	2.39298	2.20396	2.54382	2.52039	1.89861	2.51466	1.56046	2.27662	1.37952	2.18428	1.32339	1.72223	1.70992	1.41904	1.88186	1.96702	1.38978	1.48037	1.38362	3.56361	2.81051	2.56939	2.73277	2.81956	3.17109	2.67843	2.12326
H20J04.3	madf-3	madf-3_XIL0565_20141014_0002_S1	0	0	0	0	0	0	0	0	0	0	0	0	0	0	0	0.43784	0	0	0	0	0	0	0	0	0	0	0	0	0	0	0	0	0	0	0	0	0	0	0.201817	0	0	0	0	0	0	0	0
T07C12.11	madf-4	madf-4_XIL01171_20150519_0002_S1	0	0	0	0	0	0	0	0	0	0	0	0	0	0	0	0	0	0	0	0	0	0	0	0	0	0	0	0	0	0	0	0	0	0	0	0	0	0	0	0	0	0	0	0	0	0	0
C01G12.1	madf-5	madf-5_RW11728_20140213_0002_S1	0	0	0	0	0	0	0	0	0	0	0	0	0	0	0	0	0	0	0	0	0	0	0	0	0	0	0	0	0	0	0	0	0	0	0	0	0	0	0	0	0	0	0	0	0	0	0
C01G12.1	madf-5	madf-5_XIL0343_20140307_0001_S1	0	0	0	0	0	0	0	0	0	0	0	0	0	0	0	0	0	0	0	0	0	0	0	0	0	0	0	0	0	0	0	0	0	0	0	0	0	0	0	0	0	0	0	0	0	0	0
C06A5.4	madf-7	madf-7_XIL0699_20141028_0002_S1	0	0	0	0	0	0	0	0	0	0	0	0	0	0	0	0	0	0	0	0	0	0	0	0	0	0	0	0	0	0	0	0	0	0	0	0	0	0	0	0	0	0	0	0	0	0	0
ZC416.1	madf-9	madf-9_XIL0705_20141027_0002_S1	7.05608	7.73608	7.04995	7.95042	7.20127	7.2192	7.78961	7.60747	7.87913	7.20707	6.59084	7.30075	6.83205	7.31453	7.56698	6.26827	7.43421	6.8877	7.06255	7.63141	7.56122	7.607	7.4394	7.11952	7.12922	7.52428	7.48302	7.46168	6.82166	7.84223	6.77734	6.56416	6.33083	7.357	7.2008	6.46184	6.23683	6.61319	7.05728	7.38747	7.29745	7.52584	7.37429	7.35234	7.39644	7.1265	7.54656
H21P03.1	mbf-1	mbf-1_XIL02_20131102_0001_S1	0	0.199118	0	0.0495416	0	0	0	0	0.103586	0.0583985	0.0392917	0.0522955	0	0.082645	0.0426446	0.0299438	0.241005	0.0382412	0	0.0812744	0.0199694	0.0368054	0.0382463	0.00866707	0.0284822	0.0612391	0	0.0227495	0.0766631	0.111956	0.16998	0.168301	0.159942	0.0706947	0.106337	0.100552	0.106368	0.405962	0.0391403	0.0268834	0.0202195	0	0.0348112	0.0083264	0.027446	0	0.0340749
H21P03.1	mbf-1	mbf-1_XIL03_20140105_0001_S1	4.7854	4.2033	4.94194	4.81568	4.43675	4.68473	4.16133	4.53396	4.45299	4.3817	4.08355	4.35873	4.46858	4.74668	4.4038	1.11895	3.75186	3.72945	4.14862	4.17963	4.81226	2.61366	4.72252	3.14548	3.39278	4.49336	4.0078	4.22653	1.97399	4.44726	4.27681	4.67574	3.06866	4.56031	4.68684	1.79689	4.83808	3.76347	3.76451	3.73211	4.02496	4.49288	4.02245	4.75837	4.05999	4.54143	3.41998
H21P03.1	mbf-1	mbf-1_XIL043_20131101_0002_S1	0	0	0	0	0	0	0	0	0	0	0	0	0	0	0	0	0	0	0	0	0	0	0	0	0	0	0	0	0	0	0	0	0	0	0	0	0	0	0	0	0	0	0	0	0	0	0
H21P03.1	mbf-1	mbf-1_XIL043_20131101_0003_S1	0	0	0	0	0	0	0	0	0	0	0	0	0	0	0	0	0	0	0	0	0	0	0	0	0	0	0	0	0	0	0	0	0	0	0	0	0	0	0	0	0	0	0	0	0	0	0
K02H8.1	mbl-1	mbl-1_XIL0656_20140828_0002_S1	0	0	0	0	0	0	0	0	0	0	0	0	0	0	0	0	0	0	0	0	0	0	0	0	0	0	0	0	0	0	0	0	0	0	0	0	0	0	0	0	0	0	0	0	0	0	0
K02H8.1	mbl-1	mbl-1_XIL0898_20150126_0001_S1	0	0	0	0	0	0	0	0	0	0	0	0	0	0	0	0	0	0	0	0	0	0	0	0	0	0	0	0	0	0	0	0	0	0	0	0	0	0	0	0	0	0	0	0	0	0	0
K02H8.1	mbl-1	mbl-1_XIL0898_20150126_0002_S1	0	0	0	0	0	0	0	0	0	0	0	0	0	0	0	0	0	0	0	0	0	0	0	0	0	0	0	0	0	0	0	0	0	0	0	0	0	0	0	0	0	0	0	0	0	0	0
T01C1.2	mbr-1	mbr-1_XIL0695_1_S1	0	0	0	0	0	0	0	0	0	0	0	0	0	0	0	0	0	0	0	0	0	0	0	0	0	0	0	0	0	0	0	0	0	0	0	0	0	0	0	0	0	0	0	0	0	0	0
R03E9.1	mdl-1	mdl-1_XIL071_20131209_0002_S1	0	0	0	0	0	0	0	0	0	0	0	0	0	0	0	0	0	0	4.5617	0	0	0	0	0	0	0	0	0	0	0	0	0	0	0	0	0	0	0	4.39148	0	0	0	0	0	0	0	0
F01D4.6	mec-3	mec-3_XIL0579_20140717_0002_S1	0	0	0	0	0	0	0	0	0	0	0	0	0	0	0	0	0	0	0	0	0	0	0	0	0	0	0	0	0	0	0	0	0	0	0	0	0	0	0	0	0	0	0	0	0	0	0
T24D3.1	med-1	med-1_SD1337_20140411_0002_S1	5.37484	4.0345	4.54655	4.09502	2.16513	1.26565	0.989799	0.989799	0.676765	0.546465	0.454646	0	0.564654	0	2.59315	0	0	0	0	3.359	5.32018	2.13465	2.52945	0	0	0	0	0	0	0	0	0	0	1.52631	0	0	0	0	0	4.42193	3.43158	3.49107	1.59334	3.16352	4.33194	0	0
T24D3.1	med-1	med-1_XIL01187_20150525_0001_S1	0	0	0	0	0	0	0	0	0	0	0	0	0	0	0	0	0	0	0	0	0	0	0	0	0	0	0	0	0	0	0	0	0	0	0	0	0	0	0	0	0	0	0	0	0	0	0
K04C2.6	med-2	med-2_RW10450_20140507_0001_S1	4.28517	4.16824	3.81381	4.69504	3.75725	2.50473	4.44886	2.43224	4.4211	3.81451	5.01865	1.98222	5.19278	3.1125	4.5201	2.61405	4.46283	4.35501	5.64297	4.61776	4.31234	3.31866	4.83295	3.57382	3.42387	4.60165	3.02558	4.81147	1.24613	4.79122	1.24613	4.54074	1.54322	4.67842	1.56132	4.80107	1.24353	1.23546	5.47534	4.54339	4.51707	3.95376	4.36374	4.07114	4.35402	3.00455	1.65846
K04C2.6	med-2	med-2_RW10479_20141016_0002_S1	6.28802	6.05641	4.71534	6.43364	4.74456	4.52497	6.19601	4.8818	6.17767	5.20835	6.5386	5.13459	6.71968	5.49615	6.88733	5.33984	5.41682	5.98585	6.47635	6.10394	5.9468	5.61042	5.96441	5.69101	5.45537	5.84927	5.40261	5.89236	4.81612	6.28888	4.0661	6.11606	4.18004	6.64124	4.61386	6.81028	5.2153	5.06564	5.69672	6.11782	6.1666	6.23802	6.1425	6.12306	6.28498	4.87572	4.00306
W10D5.1	mef-2	mef-2_XIL0938_20150305_0002_S1	4.36151	5.0703	4.72911	4.88234	5.23414	4.6826	4.60445	5.13623	5.55948	5.9253	5.58658	5.71271	5.42783	5.65366	5.49316	5.60631	5.44605	5.64319	4.40963	5.20765	5.32047	5.45245	5.36711	5.65497	5.13744	5.43061	5.05127	5.57566	5.92728	5.95248	5.81049	5.95539	5.90004	5.41225	5.87966	5.83787	5.79211	5.40749	4.26292	4.63129	4.90134	4.56427	4.8838	4.75928	4.52434	4.94626	5.26626
W10D5.1	mef-2	mef-2_XIL0939_20150306_0002_S1	5.45401	5.58713	5.04358	5.82106	5.61393	5.004	4.952	5.34652	6.232	6.47387	6.02779	6.41937	6.5937	6.33669	5.67538	5.73748	5.93151	5.63653	4.91864	5.6822	5.19018	5.63874	5.59483	5.84334	4.89077	5.73343	5.52267	6.48718	6.52286	6.55906	6.27193	6.45113	6.04967	5.94553	5.62843	5.97117	6.27017	6.02009	5.12752	5.49739	5.34899	5.31167	5.50921	5.75326	4.991	5.43776	6.15167
C38D4.3	mel-28	mel-28_RW10926_20141010_0002_S1	0	0	0	0	0	0	0	0	0	0	0	0	0	0	0	0	0	0	0	0	0	0	0	0	0	0	0	0	0	0	0	0	0	0	0	0	0	0	0	0	0	0	0	0	0	0	0
C38D4.3	mel-28	mel-28_RW10927_20140309_0001_S1	6.02235	5.11775	2.41266	5.01494	3.11885	2.21882	0.492951	2.73049	3.89237	4.49481	3.30384	1.25333	3.92013	0.98794	1.03119	4.31165	4.538	5.13948	3.96833	6.07743	5.65362	4.73822	2.85943	3.15566	4.36867	4.47601	4.39756	3.25306	4.4735	3.09251	5.7967	4.17267	4.69064	3.60989	4.42109	3.94433	3.24574	4.3612	4.48292	5.63549	5.60215	0.970752	3.83972	3.26602	3.02903	2.93934	4.79855
M04B2.1	mep-1	mep-1_RW10975_20130906_0001_S1	4.76936	4.7919	4.60889	3.53131	3.92679	4.53878	4.8268	4.23945	4.26479	4.75787	4.64924	4.92533	4.82271	5.16003	5.25645	5.28285	5.62046	5.03487	4.90199	4.5902	4.5704	4.56911	3.08146	4.38089	4.06214	5.11647	3.80529	4.62967	4.60139	5.05224	4.83011	5.2263	5.21588	5.1027	5.25573	5.9567	5.83477	4.95521	4.90199	4.79832	4.87966	4.45606	2.95641	4.62689	4.64634	4.95865	4.39373
M04B2.1	mep-1	mep-1_RW10975_20130906_0002_S1	5.05824	4.03408	4.28889	3.40762	4.06072	4.25124	4.92075	3.91245	4.30539	4.03794	4.56646	4.32336	4.66506	4.27754	4.29686	4.18411	4.67317	3.8379	4.01482	4.29312	4.09464	4.25655	3.17838	3.81501	3.81501	4.90192	3.98572	4.08296	4.05135	4.56963	3.67465	4.34111	4.17778	4.30642	4.13768	4.88342	4.55825	3.97356	3.87136	4.36272	4.8959	4.23685	2.88877	4.31496	4.08923	4.82261	4.3283
M04B2.1	mep-1	mep-1_RW10976_20131113_0002_S1	4.14966	4.31891	3.49924	4.18036	3.28727	2.15444	4.11679	2.92729	3.37967	2.83475	2.8275	1.73702	3.84698	1.64336	3.61158	0.876659	0.911349	1.68371	2.75781	4.93047	4.82763	3.80569	4.63658	3.62579	3.51845	3.89713	2.85226	3.83277	2.37674	3.503	2.09345	3.08475	1.044	3.69824	0.934426	4.44717	0.936276	1.98824	2.99395	4.30062	4.42245	3.61051	4.0841	3.97348	3.74487	2.93778	3.45658
W02A2.7	mex-5	mex-5_XIL0563_20140630_0001_S1	0	0	0	0	0	0	0	0	0	0	0	0	0	0	0	0	0	0	0	0	0	0	0	0	0	0	0	0	0	0	0	0	0	0	0	0	0	0	0	0	0	0	0	0	0	0	0
W02A2.7	mex-5	mex-5_XIL0564_20140701_0001_S1	0	0	0	0	0	0	0	0	0	0	0	0	0	0	0	0	0	0	0	0	0	0	0	0	0	0	0	0	0	0	0	0	0	0	0	0	0	0	0	0	0	0	0	0	0	0	0
AH6.5	mex-6	mex-6_XIL0900_20150128_0002_S1	0	0	0	0	0	0	0	0	0	0	0	0	0	0	0	0	0	0	0	0	0	0	0	0	0	0	0	0	0	0	0	0	0	0	0	0	0	0	0	0	0	0	0	0	0	0	0
H14A12.4	mls-1	mls-1_XIL055_20131126_0001_S1	0	0	0	0	0	0	0	0	0	0	0	0	0	0	0	0	0	0	0	0	0	0	0	0	0	0	0	0	0	0	0	0	0	0	0	0	0	0	0	0	0	0	0	0	0	0	0
C39E6.4	mls-2	mls-2_XIL0935_20150214_0002_S1	0	0	0	0	0	0	0	0	0	0	0	0	0	0	0	0	0	0	0	0	0	0	0	0	0	0	0	0	0	0	0	0	0	0	0	0	0	0	0	0	0	0	0	0	0	0	0
C39E6.4	mls-2	mls-2_XIL0936_20150214_0002_S1	0	0	0	0	0	0	0	0	0	0	0	0	0	0	0	0	0	0	0	0	0	0	0	0	0	0	0	0	0	0	0	0	0	0	0	0	0	0	0	0	0	0	0	0	0	0	0
T20B12.6	mml-1	mml-1_RW10172_20130525_0001_S1	7.322	6.52953	7.42267	7.70687	7.18291	7.65629	7.2914	7.46867	7.38155	6.24011	7.19017	5.95942	7.19618	5.98962	7.02805	6.17954	6.03909	4.31702	4.44118	6.3483	6.96768	7.36045	7.37993	6.80341	6.57259	7.62584	7.03036	7.16965	6.8128	7.06132	6.49704	6.81092	6.17683	6.87357	5.67707	6.39676	6.47366	6.54312	6.55002	6.74591	7.0348	7.73031	7.62154	7.61529	7.81819	7.10617	7.47089
T20B12.6	mml-1	mml-1_XIL07_20131104_0001_S1	0	0	0	0	0	0	0	1.28978	1.43567	0	4.6744	0	2.32692	0	0	0	0	0	0	0	0	0	2.64887	2.17368	1.37634	2.89989	2.33491	2.8799	0	2.72841	1.33658	1.61052	0	0	0	0	0	0	0	0	0	2.31487	0	0	1.72337	0	0
T20B12.6	mml-1	mml-1_XIL08_20131203_0001_S1	2.99587	2.73787	2.05122	2.7202	2.20334	2.78496	2.57733	2.30253	2.11273	2.5166	2.89571	2.08826	2.60448	2.15116	2.02704	2.2188	2.84839	2.33548	2.61471	2.48433	2.84847	2.06547	2.81973	2.23514	2.35339	2.09566	2.92037	2.03993	2.77816	2.92467	2.32821	2.11118	2.47454	2.73622	2.28051	2.90802	2.0245	2.72147	2.71845	2.64621	2.67043	2.49033	2.83933	2.47159	2.67418	2.69547	2.21859
C10A4.8	mnm-2	mnm-2_RW10620_20140904_0002_S1	0	0	0	0	0	0	0	0	0	0	0	0	0	0	0	0	0	0	1.12378	0	0	0	0	0	0	0	0	0	0	0	0	0	0	0	0	0	0	0	0	0	0	0	0	0	0	0	0
C10A4.8	mnm-2	mnm-2_RW10621_20131110_0001_S1	0	0	0	0	0	0	0	0	0	0	0	0	0	0	0	0	0	0	0	0	0	0	0	0	0	0	0	0	0	0	0	0	0	0	0	0	0	0	0	0	0	0	0	0	0	0	0
F32A11.6	moe-3	moe-3_RW10700_20141115_0002_S1	0	0	0	0	0	0	0	0	0	0	0	0	0	0	0	0	0	0	0	0	0	0	0	0	0	0	0	0	0	0	0	0	0	0	0	0	0	0	0	0	0	0	0	0	0	0	0
F32A11.6	moe-3	moe-3_RW11491_20130423_0004_S1	0	0	0	0	0	0	0	0	0	0	0	0	0	0	0	0	0	0	0	0	0	0	0	0	0	0	0	0	0	0	0	0	0	0	0	0	0	0	0	0	0	0	0	0	0	0	0
T19B10.11	mxl-1	mxl-1_XIL0149_20140925_0001_S1	0	0	0	0	0	0	0	0	0	0	0	0	0	0	0	0	0	0	0	0	0	0	0	0	0	0	0	0	0	0	0	0	0	0	0	0	0	0	0	0	0	0	0	0	0	0	0
F40G9.11	mxl-2	mxl-2_XIL0847_20150106_0001_S1	3.70366	4.64697	2.759	3.12225	2.05443	3.35051	3.01801	3.24098	2.61846	3.19159	3.16593	2.60604	1.68256	2.67799	3.11808	1.47688	3.41875	4.16256	4.33832	1.79547	1.73013	1.52599	1.02135	2.21771	1.21306	3.32439	1.23135	2.59016	1.03153	1.68392	1.74483	1.06843	1.05465	1.18651	1.0655	2.76674	3.33878	3.37042	4.13638	4.17324	4.33875	3.74476	2.87375	3.36626	2.86159	2.63327	3.21581
F40G9.11	mxl-2	mxl-2_XIL243_20160919_001_S1	7.29346	7.44312	6.81158	6.84346	5.78166	6.03083	6.70739	6.47117	6.21741	5.86726	6.27081	6.53512	3.42186	6.69078	7.50133	6.13891	7.29706	6.6051	6.59204	7.04659	7.93731	7.31092	7.00948	6.58133	6.66254	6.52108	6.83417	6.49195	6.22039	6.78184	7.65344	6.38802	7.69053	6.50422	6.83124	7.33457	7.14183	6.6521	6.5491	7.32935	7.37931	7.09199	6.31265	7.11991	6.54165	6.86534	5.96217
F40G9.11	mxl-2	mxl-2_XIL243_20160919_002_S1	7.16436	7.68431	7.58851	7.6748	6.83512	6.43972	7.07119	7.02503	6.37576	8.42778	5.81844	6.67614	6.21025	6.87951	6.45755	6.52067	6.36561	6.39472	6.63968	7.22428	7.52902	7.57808	7.22353	6.59057	6.25863	7.11185	7.35733	6.64883	6.15598	7.03876	7.37486	5.90622	6.80575	6.01893	6.74101	6.15567	6.5449	6.41825	6.48385	7.1125	7.63714	7.24812	6.81029	5.88784	7.22774	7.04075	6.75386
F46G10.6	mxl-3	mxl-3_XIL0107_20131126_0001_S1	4.80842	5.06161	4.4076	4.65705	4.04009	4.85437	3.76005	4.17059	4.10644	5.58726	5.21986	5.47396	4.92367	5.07748	5.6023	5.49577	5.78298	5.0717	5.08702	5.20049	5.4482	4.56728	4.92727	4.1878	5.02562	4.07013	4.71745	5.05203	5.23841	4.81784	4.8885	5.33317	5.00988	5.65213	5.97835	5.24121	5.64148	4.92792	5.27483	4.57011	4.79404	0	4.74327	4.81657	3.94121	4.27122	4.85105
F46G10.6	mxl-3	mxl-3_XIL0108_20131212_0001_S1	1.55628	4.92482	3.19772	4.34087	2.44967	6.66034	3.76669	4.55655	1.8365	5.99648	1.69445	1.7383	1.09328	5.36354	1.90272	3.51878	3.90889	6.22813	1.7042	5.54821	5.72324	4.98636	4.47099	3.24976	2.76549	1.92772	5.07942	2.20054	5.24486	2.02598	1.78177	1.35361	6.19543	1.39707	5.42451	1.60212	5.95102	3.08995	3.40762	6.17043	2.45048	2.88452	2.43539	2.59554	7.06692	3.11042	6.25977
F46G10.6	mxl-3	mxl-3_XIL0114_20131207_0002_S1	5.2245	4.89334	3.30797	3.68984	4.30532	4.98124	3.57874	4.55763	3.68819	4.5756	4.00136	5.2574	3.53489	5.71448	4.67183	5.5456	5.08035	5.13387	4.60577	5.17973	4.97304	3.5675	4.09603	3.01089	4.20116	4.40103	4.06639	3.76079	4.92084	4.94138	4.92118	4.78869	5.70396	5.16109	5.64729	5.63376	5.25348	5.53729	5.3165	4.90695	5.26719	4.32723	4.23928	3.46122	4.49544	3.6033	4.63788
ZK1290.4	nfi-1	nfi-1_XIL01280_1_S1	0	0	0	0	0	0	0	0	0	0	0	0	0	0	0	0	0	0	0	0	0	0	0	0	0	0	0	0	0	0	0	0	0	0	0	0	0	0	0	0	0	0	0	0	0	0	0
ZK1290.4	nfi-1	nfi-1_XIL01280_2_S1	0	0	0	0	0	0	0	0	0	0	0	0	0	0	0	0	0	0	0	0	0	0	0	0	0	0	0	0	0	0	0	0	0	0	0	0	0	0	0	0	0	0	0	0	0	0	0
C16A3.7	nfx-1	nfx-1_XIL0135_20140305_0002_S1	0	0	0	0	0	0	0	0	0	0	0	0	0	0	0	0	0	0	0	0	0	0	0	0	0	0	0	0	0	0	0	0	0	0	0	0	0	0	0	0	0	0	0	0	0	0	0
C16A3.7	nfx-1	nfx-1_XIL0135_2_S1	0	0	0	0	0	0	0	0	0	0	0	1.877	0	0	4.00518	0	0	0	0.762745	0	0	0	0	0	0	0	0	0	0	0	0	0	0	0	0	0	0	0	0	0	0	0	0	0	0	0	0
T08D10.1	nfya-1	nfya-1_RW11350_20141119_0002_S1	4.7819	5.04952	4.96446	4.50916	4.28038	4.66939	4.19404	4.45044	3.78875	2.38413	4.71709	2.58072	4.75459	0.820893	4.97728	1.09035	2.17601	4.14275	4.51608	5.32415	5.29091	4.41509	5.46187	4.73917	4.06387	4.87013	4.96152	4.66671	4.51444	4.97414	3.52496	4.41969	4.40286	5.05951	4.36951	5.50244	4.07902	4.41401	5.19353	4.61118	4.49936	5.06216	4.66107	4.96214	4.55402	4.84399	4.30089
W10D9.4	nfyb-1	nfyb-1_RW10878_20130506_0002_S1	6.51268	6.08721	5.45928	5.07155	4.17387	4.28251	1.93784	4.4927	1.30864	3.35863	2.81589	3.44855	0	2.98689	3.70521	2.62633	2.2102	3.42227	1.1089	6.47847	5.77105	5.87343	4.02753	5.17963	3.9856	0	4.26588	0	3.44552	0	5.22776	0	2.91609	3.4459	3.78512	4.15283	1.71446	4.04977	2.38638	5.82587	6.40784	5.52128	3.33667	4.54566	3.68207	4.4926	4.16437
W10D9.4	nfyb-1	nfyb-1_RW10878_20140905_0002_S1	7.87579	7.48275	4.75411	3.55649	4.70531	4.85998	0	3.57804	0	4.67775	3.554	5.08386	0	4.4462	3.36142	5.42326	3.2675	4.55647	2.68164	7.98856	7.24481	5.91522	4.74972	6.22054	4.64053	0	4.27526	0	2.92438	0	0.795847	0	4.30455	4.01808	2.80699	6.15859	0	3.23381	4.16528	7.36862	7.41787	2.48523	5.8248	1.40466	3.93328	5.05149	0
W10D9.4	nfyb-1	nfyb-1_RW10880_20140310_0002_S1	5.55341	6.20318	4.88695	5.59469	4.40781	4.85707	4.89013	4.89936	4.62748	5.00968	4.97013	4.96574	4.2336	4.80702	5.51682	4.92168	5.01341	4.77946	5.98203	6.17277	5.92863	4.52713	5.81748	4.74527	5.19277	5.0441	4.84109	5.22618	4.37183	5.57581	4.77289	4.91895	4.24793	6.00899	4.59684	4.43101	4.91946	4.39009	6.30641	6.02857	5.87462	4.6849	5.60446	4.3275	4.98636	3.918	5.14628
W10D9.4	nfyb-1	nfyb-1_SD1680_20131114_0001_S1	7.58161	7.15459	7.13545	6.13053	5.42945	4.35251	3.47923	4.91035	4.6538	3.36501	3.91272	0	3.68872	2.60761	6.77782	3.42524	3.17548	2.81554	3.97286	7.33819	7.46137	7.14262	5.08411	5.68757	5.55252	4.04919	5.59047	4.47775	3.59667	4.70507	4.38253	5.63201	4.14564	5.32165	4.82194	7.82146	1.93297	4.62116	4.65395	7.25966	7.4727	6.60829	2.56484	5.06726	5.58454	3.97188	4.16017
F23F1.1	nfyc-1	nfyc-1_RW11751_20131219_0001_S1	2.19957	2.75839	2.65356	2.35179	2.39496	2.44097	1.59936	2.71815	1.30933	1.33986	1.51752	1.47942	1.35861	1.88346	1.96387	2.18185	2.10865	1.98518	2.02326	1.73168	1.74701	1.75639	1.39835	2.69737	2.01804	2.46974	2.46426	1.01697	0.7797	1.60933	3.01641	1.57833	1.96386	2.10011	1.59375	1.90199	1.53589	1.98399	2.24073	1.97544	2.9946	2.48819	2.24603	2.30165	2.6606	2.21098	2.53205
F23F1.1	nfyc-1	nfyc-1_RW11779_20130909_0001_S1	0.0470358	0.10542	0.0772997	0.190245	0.117057	0.127518	0.0606826	0.155722	0.200052	0.0654658	0.0552656	0.355749	0.167996	0.4394	0.363296	0.119308	0.0234244	0.0154595	0.0296473	0.0465309	0.189928	0.148139	0.228979	0.365463	0.109633	0.0444268	0.089838	0.124871	0.0359572	0.0265464	0.0428858	0.038301	0.245292	0.0689559	0.094319	0.0435709	0.0508507	0.0453375	0.0180424	0.271117	0.0463608	0.206335	0.313705	0.110088	0.456968	0.217734	0.176231
F23F1.1	nfyc-1	nfyc-1_RW11781_20131220_0001_S1	2.99879	3.86692	2.46411	4.05479	2.08533	2.36632	3.60707	3.92154	2.7047	2.04765	2.67164	2.18566	2.04546	3.52158	2.19569	2.38238	2.7587	2.18179	2.5059	2.8579	3.33283	2.82778	3.12352	3.27538	2.48625	2.85448	4.03935	2.30922	2.01298	1.44517	0.959764	3.09054	1.70077	2.36231	2.59653	3.16835	2.02546	2.37282	2.41857	4.11464	3.48028	2.65983	3.17405	1.90667	3.23952	2.73306	2.38238
Y69A2AR.29	ngn-1	ngn-1_XIL047_20131214_0002_S1	0	0	0	0	0	0	0	0	3.31932	0	0	0	0	0	6.02116	0	0	0	0	0	0	0	0	0	0	0	0	0	0	0	0	0	0	5.51393	0	0	0	6.12281	0	0	0	0	0	0	3.06715	0	0
R09G11.2	nhr-1	nhr-1_XIL0428_20140418_0002_S1	4.63559	4.2453	3.80088	0.812273	0	0	0	0	3.73955	0	0	0	0	0.851596	0	0	0	0	0	4.26684	4.44655	2.65893	1.25432	3.68906	0	0	0	0	0	0	0	2.80982	0	0	0	4.17082	0	0	0	3.90693	4.83509	4.03056	2.189	0.0789743	0	0	0
R09G11.2	nhr-1	nhr-1_XIL0557_20140626_0001_S1	2.7736	2.87051	1.60976	2.96228	3.6135	2.12313	3.60773	1.35116	3.05204	1.48614	3.53095	2.46987	1.39767	2.56248	2.35245	3.29563	3.24618	4.18822	2.57281	2.72009	3.4394	1.88088	1.40849	2.96706	2.12321	1.98202	1.29762	2.48041	1.53932	1.14669	1.53152	2.23678	1.75529	2.2281	1.58564	2.23009	2.72807	2.77071	2.4101	3.52611	2.86818	2.29142	3.07709	3.36255	3.29745	3.69304	2.65713
B0280.8	nhr-10	nhr-10_XIL0346_20140302_0002_S1	6.97401	7.18367	6.0316	6.86872	5.72918	5.93153	6.74615	6.29077	6.64424	6.57528	7.1137	6.64822	6.9532	6.69496	6.78511	6.4742	6.21657	6.15262	6.05874	6.67926	7.2741	6.06249	6.63819	5.18886	5.84404	6.34819	5.44692	6.57959	6.33084	6.81085	6.33805	6.44859	6.67083	6.49	6.19524	6.39746	6.04722	5.92054	2.74968	6.75839	6.77406	6.53321	6.67045	6.27127	6.56965	4.13667	6.0252
C28D4.1	nhr-100	nhr-100_XIL0883_20150109_0002_S1	0	0	0	0	0	0	0	0	0	0	0	0	0	0	0	0	0	0	0	0	0	0	0	0	0	0	0	0	0	0	0	0	0	0	0	0	0	0	0	0	0	0	0	0	0	0	0
H12C20.6	nhr-101	nhr-101_XIL01044_20150331_0001_S1	4.00527	4.1063	5.69062	5.36084	4.73639	4.31879	4.76254	4.54655	5.59716	3.90387	4.82774	3.41766	4.73824	3.09137	3.37649	2.18275	4.65667	3.74317	5.69013	5.54217	5.84451	5.4806	5.39003	4.83937	3.75207	3.8803	4.43504	3.98636	4.3466	3.64272	4.93287	4.17282	4.3615	4.4505	3.91004	3.32338	4.12191	3.58868	5.37257	5.75741	5.84664	5.03269	5.03945	5.83453	4.70665	4.46374	4.08211
H12C20.6	nhr-101	nhr-101_XIL01045_20150331_0002_S1	5.71488	5.47722	5.27794	5.36625	4.85652	4.63452	4.44681	4.43636	4.80962	4.97046	5.47862	5.01735	5.70744	5.06015	5.13252	5.85422	5.42497	5.69787	5.54457	5.03264	5.68109	5.44813	3.96907	4.12327	4.08606	4.52178	4.30582	5.20754	5.92701	5.71554	5.21096	5.54024	4.6643	5.80953	4.68957	5.07375	5.85532	4.70027	5.7003	5.98882	6.30564	5.85633	4.36695	4.90343	4.23255	4.71606	2.89317
R11E3.5	nhr-104	nhr-104_XIL0544_20140614_0002_S1	0	0	0	0	0	0	0	0	0	0	0	0	0	0	0	0	0	0	0	0	0	0	0	0	0	0	0	0	0	0	0	0	0	0	0	0	0	0	0	0	0	0	0	0	0	0	0
C06G3.1	nhr-105	nhr-105b_XIL0820_20141224_0001_S1	8.62964	7.85121	8.14555	7.6562	8.43259	8.82714	8.42311	8.89046	8.43933	8.98187	8.84571	8.61074	8.43737	8.66554	8.22334	8.63696	8.1868	8.19114	8.83323	8.40384	8.53821	8.4508	8.20954	8.0809	8.57405	8.3691	8.34394	8.19448	9.31929	8.63523	8.91663	8.20854	8.01751	8.28717	8.68711	8.92717	8.69005	8.86497	8.71721	8.27827	7.93069	7.81522	6.92534	8.09617	8.52007	8.47605	9.15192
C33G8.11	nhr-107	nhr-107_XIL0372_20140530_0002_S1	1.81805	1.23888	0	0	0	0	0	0	0	0	0	0	0	0	0	0	0	0	0	1.5298	1.84547	0	0	0	0	0	0	0	0	0	0	0	0	0	0	0	0	0	0	0.0487053	0	0	0	0	0	0	0
C33G8.11	nhr-107	nhr-107_XIL0373_20140802_0001_S1	0	0	0	0	0	0	0	0	0	0	0	0	0	0	0	0	0	0	0	0	0	0	0	0	0	0	0	0	0	0	0	0	0	0	0	0	0	0	0	0	0	0	0	0	0	0	0
F35E8.12	nhr-108	nhr-108_XIL0959_20150214_0001_S1	0	0	0	0	0	0	0	0	0	0	0	0	0	0	0	0	0	0	0	0	0	0	0	0	0	0	0	0	0	0	0	0	0	0	0	0	0	0	0	0	0	0	0	0	0	0	0
T12C9.5	nhr-109	nhr-109_XIL0807_20141227_0001_S1	0	0	0	0	0	0	0	0	0	0	0	0	0	0	0	0	0	0	0	0	0	0	0	0	0	0	0	0	0	0	0	0	0	0	0	0	0	0	0	0	0	0	0	0	0	0	0
ZC410.1	nhr-11	nhr-11_OP305_20160904_S1	0.422411	1.7722	1.25769	0.859792	0.698578	0.0754695	1.91163	0.376347	3.08668	3.28746	2.05874	1.70526	1.61912	3.04882	2.95901	2.28244	3.26888	0	0	0	0	0	0	0	0	0.830906	1.72478	1.61338	1.70649	0	1.65231	2.28352	0.968567	3.06762	2.5515	3.46241	1.00708	0.317893	0	1.78984	0.92393	0.840876	1.63008	1.21241	1.33599	0	1.30796
Y46H3D.5	nhr-110	nhr-110_XIL01132_20150419_0002_S1	2.1205	3.58021	1.89084	1.19877	2.5801	3.11718	4.25233	4.75117	3.3771	2.41987	1.6933	0.602806	2.13433	0	2.61695	0	0	1.33905	2.51884	4.07897	3.06369	0.485704	0	0.848306	1.4185	3.4196	2.8621	2.29287	0	0.7138	0	2.28557	0	2.89444	0	2.8562	0	0	1.465	4.73343	5.0087	1.61628	1.89864	4.13436	3.52178	2.84694	2.85094
Y46H3D.5	nhr-110	nhr-110_XIL01133_20150417_0001_S1	0	0	0	0	0	0	0	0	0	0	0	0	0	0	0	0	0	0	0	0	0	0	0	0	0	0	0	0	0	0	0	0	0	0	0	0	0	0	0	3.32098	2.5414	0	0	0	0	0	0
Y46H3D.5	nhr-110	nhr-110_XIL01133_20150417_0002_S1	0	0	0	0	0	0	0	0	0	0	0	0	0	0	0	0	0	0	0	0	0	0	0	0	0	0.429816	0.913949	0	0	0	0	0	0	0	0	0	0	0	0	0	1.24562	0	0	0	0	0	0
ZK1025.9	nhr-113	nhr-113_XIL0742_20141110_0001_S1	0	0	0	0	0	0	0	0	0	0	0	0	0	0	0	0	0	0	0	0	0	0	0	0	0	0	0	0	0	0	0	0	0	0	0	0	0	0	0	0	0	0	0	0	0	0	0
Y45G5AM.1	nhr-114	nhr-114_XIL0795_20141219_0002_S1	0	0	0	0	0	0	0	0	0	0	0	0	0	0	0	0	0	0	0	0	0	0	0	0	0	0	0	0	0	0	0	0	0	0	0	0	0	0	0	0	0	0	0	0	0	0	0
Y45G5AM.1	nhr-114	nhr-114_XIL0796_20141216_0001_S1	0	2.27507	0	0	0	0	0	0	0	0	0	0	0	0	0	0	0	0	0	0	0	0	0	0	0	0	0	0	0	0	0	0	0	0	0	0	0	0	0	4.61773	2.67675	0	0	0	0	0	0
F16B4.12	nhr-117	nhr-117_XIL01127_20150420_0001_S1	0	0	0	0	0	0	0	0	0	0	0	0	0	0	0	0	0	0	0	0	0	0	0	0	0	0	0	0	0	0	0	0	0	0	0	0	0	0	0	0	0	0	0	0	0	0	0
F16B4.12	nhr-117	nhr-117_XIL01128_20150424_0002_S1	0	2.60348	0	0	0	0	0	0	0	0	0	0	0	0	0	0	0	0	0	0	1.82808	0	0	0	0	0	0	0	0	0	0	0	0	0	0	0	0	0	0	2.32565	0.695194	0	0.548826	0	1.87165	0	3.30446
K12H6.1	nhr-119	nhr-119_XIL0680_20140925_0002_S1	4.32052	4.16679	3.9085	3.66484	4.45741	3.8349	4.60041	3.91015	3.14633	3.66217	3.40142	3.03525	2.91527	2.88904	3.14748	3.38237	3.4359	3.11358	2.26175	3.96204	4.07513	4.45359	3.92722	4.02089	4.06301	5.00581	4.45549	3.4655	3.6118	3.66965	2.99342	3.26124	3.08396	2.82599	2.31355	3.2308	3.00837	3.1784	2.27303	4.80192	3.97108	4.72955	4.02093	4.77888	4.64787	4.07494	4.24402
K12H6.1	nhr-119	nhr-119_XIL0681_20141030_0001_S1	7.59776	7.69259	7.74959	7.78066	8.50908	8.01369	8.43951	8.01909	7.807	0	7.93361	7.91829	7.48631	7.47977	7.46303	7.60673	7.39169	7.1361	6.18548	7.78185	7.75967	8.00333	7.80699	8.13798	8.04411	8.49971	8.18458	8.21876	7.98694	8.05399	8.3759	7.73212	8.31758	7.41983	7.22139	7.28936	7.49607	6.93454	6.27629	7.51314	7.42316	7.55335	7.31523	7.93198	8.12422	8.20661	8.23912
R04B5.4	nhr-12	nhr-12_XIL0785_20141213_0002_S1	1.65283	1.65328	1.72147	1.15731	1.66796	1.40445	1.79547	1.15782	1.22359	1.15336	1.74248	1.02962	1.30758	1.98284	1.84923	1.4012	1.4387	1.66302	1.87175	1.92283	1.23318	1.27019	1.8997	1.28421	1.43834	1.71049	1.98517	1.89598	1.27405	1.20936	1.37801	1.44171	1.29984	1.33809	1.94653	1.14519	1.6644	1.30349	1.11843	1.99099	1.5749	1.21366	1.12419	1.27934	1.85489	1.48098	1.29885
E02H9.8	nhr-121	nhr-121_XIL01158_20150520_0002_S1	0	0	0	0	0	0	0	0	0	0	0	0	0	0	0	0	0	0	0	0	0	0	0	0	0	0	0	0	0	0	0	0	0	0	0	0	0	0	0	0	0	0	0	0	0	0	0
E02H9.8	nhr-121	nhr-121_XIL01159_20150520_0001_S1	0	0	0	0	0	0	0	0	0	0	0	0	0	0	0	0	0	0	0	0	0	0	0	0	0	0	0	0	0	0	0	0	0	0	0	0	0	0	0	0	0	0	0	0	0	0	0
Y41D4B.9	nhr-122	nhr-122_XIL0568_20140626_0002_S1	0.0606965	0.0635773	0	0	0	0	0	0	0	0	0	0	0	0	0	0	0	0	0	0	0	0	0	0	0	0	0	0	0	0	0	0	0	0	0	0	0	0	0	0	0	0	0	0	0	0	0
Y41D4B.9	nhr-122	nhr-122_XIL0582_20140708_0002_S1	0	0	0	0	0	0	0	0	0	0	0	0	0	0	0	0	0	0	0	0	0	0	0	0	0	0	0	0	0	0	0	0	0	0	0	0	0	0	0	0	0	0	0	0	0	0	0
R02D1.1	nhr-125	nhr-125_XIL0806_20150101_0001_S1	0	0	0	0	0	0	0	0	0	0	0	0	0	0	1.96938	2.3494	0	0	0	0	0	0	0	0	0	0	0	0	0	0	4.39788	0	0	2.91798	0	2.54393	4.46141	5.89927	2.59803	0	0	0	0	0	0	0	0
F44C8.10	nhr-126	nhr-126_XIL0651_20140824_0002_S1	4.20447	3.59303	3.17653	0	4.4206	3.60119	4.3334	0	6.10836	0	4.91242	0	5.36689	0	0	0	0	0	0.170036	4.76282	4.37432	5.22333	3.20417	4.41074	0.461111	2.67255	0	1.82737	0	0	3.99321	4.81476	3.72343	5.8999	2.50716	0	0	0	1.45247	2.84258	0	2.57176	3.29292	2.22114	0	0	0
C50B6.14	nhr-129	nhr-129_XIL01034_20150425_0002_S1	0.170093	0.395116	0	0	0	0	0	0	0	0	0	0	0	0	0	0	0.240139	0.630096	0	0	0	0	0	0	0	0	0	0	0	0	0	0	0	0	0	0	0	0	0.274995	0	0	0.479889	0	0	0	0	0
C50B6.14	nhr-129	nhr-129_XIL01073_20150330_0002_S1	1.84779	1.54884	0.963697	1.44528	0.582027	0	2.63535	2.30371	2.54991	2.18582	2.57395	0	1.2205	1.30314	2.10691	3.26874	2.44413	2.70374	1.46276	1.65132	0.373822	2.1673	1.66677	0	0	2.33642	1.75275	2.25797	0	0.60359	0	0.885087	0	2.83619	0	2.59334	1.87075	1.77512	1.67693	1.73905	1.72176	0.639175	0	0.664552	1.04635	1.33541	0
C50B6.14	nhr-129	nhr-129_XIL0925_20150205_0002_S1	0	0	0	0	0	0	0	0	0	0	0	0	0	0	0	0	0	0	0	0	0	0	0	0	0	0	0	0	0	0	0	0	0	0	0	0	0	0	0	0	0	0	0	0	0	0	0
Y5H2B.2	nhr-13	nhr-13_XIL0717_20141111_0001_S1	4.83671	4.62841	5.41688	5.94469	4.99554	4.89124	5.62346	5.28649	6.24076	5.34425	6.88466	6.68483	6.29071	6.04465	6.71959	6.58141	6.41542	6.73548	5.16159	4.81831	5.15535	5.63474	5.77782	6.11518	5.32105	6.5247	5.33515	6.53146	5.73056	7.03125	6.72144	7.22389	7.37827	6.6518	6.81908	6.96287	5.84364	6.72087	5.45127	4.75689	4.5559	5.88664	4.96367	6.38556	5.58641	6.30331	5.39317
T01G6.8	nhr-130	nhr-130_XIL0662_20140912_0002_S1	0	0	0	0	0	0	0	0	0	0	0	0	0	0	0	0	0	0	0	0	0	0	0	0	0	0	0	0	0	0	0	0	0	0	0	0	0	0	0	0	0	0	0	0	0	0	0
T01G6.2	nhr-131	nhr-131_XIL0536_20140715_0002_S1	0	0	0	0	0	0	0	0	0	2.88919	0	0	0	0	0	0	0	0	0	0	0	0	0	0	0	0	0	0	0	0	0	0	0	0	0	0	0	0	0	0	0	0	0	0	0	0	0
T01G6.2	nhr-131	nhr-131_XIL0537_20140611_0002_S1	0	0	0	0	0	0	0	0	0	0	0	0	0	0	0	0	0	0	0	0	0	0	0	0	0	0	0	0	0	0	0	0	0	0	0	0	0	0	0	0	0	0	0	0	0	0	0
T01G6.2	nhr-131	nhr-131_XIL0545_20140616_0002_S1	2.3188	3.84072	3.80098	2.76639	3.63084	2.75345	3.47252	0.960971	2.32788	2.71297	2.98888	3.29503	2.21858	3.35886	2.81118	3.19844	2.49403	2.69351	2.40677	2.9948	3.79436	3.98674	2.12026	3.35801	2.62665	4.18394	1.99417	3.65102	3.31328	4.53811	2.28299	3.55583	2.83306	2.63171	3.79622	3.95445	2.33595	3.30818	2.81288	3.36091	2.90446	3.72327	3.48911	3.27092	1.87507	3.01634	1.54098
F44C8.8	nhr-133	nhr-133_XIL0855_20150114_0001_S1	0	0	0	0	0	0	0	4.17295	0	0	0	0	0	0	0	0	0	0	0	0	0	0	0	0	0	3.14469	0	0	0	0	0	0	0	0	0	0	0	0	0	0	0	0	0	0	0	0	0
F44C8.8	nhr-133	nhr-133_XIL0856_20150108_0002_S1	0	0	0	0	0	0	0	0	0	0	0	0	0	0	0	0	0	0	0	0	0	0	0	0	0	0	0	0	0	0	0	0	0	0	0	0	0	0	0	0	0	0	0	0	0	0	0
F44C8.2	nhr-134	nhr-134_XIL0633_20140812_0002_S1	0	0	0	0	0	0	0	0	0	0	0	0	0	0	0	0	0	0	0	0	0	0	0	0	0	0	0	0	0	0	0	0	0	0	0	0	0	0	0	0	0	0	0	0	0	0	0
F44C8.2	nhr-134	nhr-134_XIL0634_20140805_0002_S1	0	0	0	0	0	0	0	0	0	0	0	0	0	0	0	0	0	0	0	0	0	0	0	0	0	0	0	0	0	0	0	0	0	0	0	0	0	0	0	0	0	0	0	0	0	0	0
F44C8.2	nhr-134	nhr-134_XIL0643_20140828_0002_S1	0	0	0	0	0	0	0	0	0	0	0	0	0	0	0	0	0	0	0	0	0	0	0	0	0	0	0	0	0	0	0	0	0	0	0	0	0	0	0	0	0	0	0	0	0	0	0
C13C4.3	nhr-136	nhr-136_XIL01139_20150513_0002_S1	0	0	0	0	0	0	0	0	0	0	0	0	0	0	0	0	0	0	0	0	0	0	0	0	0	0	0	0	0	0	0	0	0	0	0	0	0	0	0	0	0	0	0	0	0	0	0
C13C4.3	nhr-136	nhr-136_XIL0805_20141230_0001_S1	0	0	0	0	0	0	0	0	0	0	0	0	0	0	0	0	0	0	0	0	0	0	0	0	0	0	0	0	0	0	0	0	0	0	0	0	0	0	0	0	0	0	0	0	0	0	0
C13C4.3	nhr-136	nhr-136_XIL0889_20150131_0002_S1	0	0	0	0	0	0	0	0	0	0	0	0	0	0	0	0	0	0	0	0	0	0	0	0	0	0	0	0	0	0	0	0	0	0	0	0	0	0	0	0	0	0	0	0	0	0	0
C13C4.3	nhr-136	nhr-136_XIL0940_20150313_0001_S1	0	0	0	0.373025	0	0	0	0	0	0	0	0	0	0	0	0	0	0	0	0	0	0	0	0	0	0	0	0	0	0	0	0	0	0	0	0	0	0	0	0	0	0	0	0	0	0	0
T01B10.4	nhr-14	nhr-14_XIL0261_20140307_0002_S1	5.12939	0	5.161	0	0	0	0	0	2.07694	0	4.25673	0	4.07096	0	3.13451	0	0	0	0	4.58308	0	2.77534	0	0	0	0	0	3.68688	0	0	1.8712	0	0	0	0	6.08974	0	0	0	0	3.27336	3.57519	0	0	0	0	0
T01B10.4	nhr-14	nhr-14_XIL0325_20140814_0001_S1	0	0	0	0	0	0	0	0	0	0	0	0	0	0	0	0	0	0	0	0	0	0	0	0	0	0	0	0	0	0	0	0	0	0	0	0	0	0	0	0	0	0	0	0	0	0	0
F44E7.8	nhr-142	nhr-142a_XIL01084_20150410_0001_S1	0	0	0	0	0	0	0	0	0	0	0	0	0	0	0	0	0	0	0	0	0	0	0	0	0	0	0	0	0	0	0	0	0	0	0	0	0	0	0	0	0	0	0	0	0	0	0
F59E11.11	nhr-143	nhr-143_XIL0527_20140630_0001_S1	0	0	0	0	0	0	0	0	0	0	0	0	0	0	0	0	0	0	0	0	0	0	0	0	0	0	0	0	0	0	0	0	0	0	0	0	0	0	0	0	0	0	0	0	0	0	0
F33E11.1	nhr-15	nhr-15_RW10675_20131122_0003_S1	0	0	0	0	0	0	0	0	0	0	0	0	0	0	0	0	0	0	0	0	0	0	0	0	0	0	0	0	0	0	0	0	0	0	0	0	0	0	0	0	0	0	0	0	0	0	0
C12D5.2	nhr-152	nhr-152_XIL01052_20150407_0001_S1	3.03743	1.98761	0.893618	0.997557	0	0	4.83415	0	3.4813	0	0	0	3.83727	0	4.97249	0	0	0	3.36341	2.43696	2.37234	1.24623	2.44406	2.45169	1.8583	4.07102	4.50083	0	0	0	0	0	0	4.26668	0	4.63126	0	0	4.42694	2.70642	1.69226	0	2.31223	4.65464	3.60178	3.26095	0
C13C4.1	nhr-153	nhr-153_XIL0422_20140409_0002_S1	0	0	0	0	0	0	0	0	0	0	0	0	0	0	0	0	0	0	0	0	0	0	0	0	0	0	0	0	0	0	0	0	0	0	0	0	0	0	0	0	0	0	0	0	0	0	0
C17E7.1	nhr-156	nhr-156_XIL0704_20141107_0002_S1	0	0	0	0	0	0	0	0	0	0	0	0	0	0	0	0	0	0	0	0	0	0	0	0	0	0	0	0	0	0	0	0	0	0	0	0	0	0	0	0	0	0	0	0	0	0	0
C17E7.7	nhr-159	nhr-159_XIL01131_20150420_0002_S1	0	0	0	0	0	0	0	0	0	0	0	0	0	0	0	0	0	0	0	0	0	0	0	0	0	0	0	0	0	0	0	0	0	0	0	0	0	0	0	0	0	0	0	0	0	0	0
C49D10.2	nhr-166	nhr-166_XIL0759_20141220_0002_S1	0	0	0	0	0	0	0	0	0	0	0	0	0	0	0	0	0	0	0	0	0	0	0	0	0	0	0	0	0	0	0	0	0	0	0	0	0	0.0690228	0	0	0	0	0	0	0	0	0
C49D10.2	nhr-166	nhr-166_XIL0760_21041221_0002_S1	0	4.56304	0	1.96721	3.0721	1.27867	2.93702	0	0	1.76324	1.94294	0	1.09265	0	5.01002	4.05451	4.97172	2.85749	4.39507	0.24508	3.94456	2.83651	0	2.45663	3.39524	4.75686	0	3.69257	0	4.68195	4.16306	4.87487	0	4.23101	3.76133	3.86266	0	0.941913	4.19752	0	0	3.61574	0.495699	4.57463	4.67235	4.07114	0
C49F5.4	nhr-167	nhr-167_XIL0932_20150307_0002_S1	0	0	0	0	0	0	0	0	0	0	0	0	0	0	0	0	0	0	0	0	0	0	0	0	0	0	0	0	0	0	0	0	0	0	0	0	0	0	0	0	0	0	0	0	0	0	0
C49F5.4	nhr-167	nhr-167_XIL0933_20150311_0001_S1	0	0	0	0	0	0	0	0	0	0	0	0	0	0	0	0	0	0	0	0	0	0	0	0	0	0	0	0	0	0	0	0	0	0	0	0	0	0	0	0	0	0	0	0	0	0	0
C50B6.8	nhr-168	nhr-168_XIL0934_20150306_0001_S1	0	0	0	0	0	0	0	0	0	0	0	0	0	0	0	0	0	0	0	0	0	0	0	0	0	0	0	0	0	0	0	0	0	0	0	0	0	0	0	0	0	0	0	0	0	0	0
C50B6.8	nhr-168	nhr-168_XIL0957_20150213_0002_S1	0	0	0	0	0	0	0	0	0	0	0	0	0	0	0	0	0	0	0	0	0	0	0	0	0	0	0	0	0	0	0	0	0	0	0	0	0	0	0	0	0	0	0	0	0	0	0
C50B6.8	nhr-168	nhr-168_XIL0958_20150213_0002_S1	0	0	0	0	0	0	0	0	0	0	0	0	0	0	0	0	0	0	0	0	0	0	0	0	0	0	0	0	0	0	0	0	0	0	0	0	0.147637	0	0	0	0	0	0	0	0	0	0
C02B4.2	nhr-17	nhr-17_XIL0955_20150215_0002_S1	3.55357	3.99967	3.91446	3.11116	3.10679	2.84979	3.2141	3.43484	2.88369	2.91796	3.14434	2.84938	2.7661	2.12535	3.27185	3.22294	1.76724	3.15704	4.16745	4.35196	4.6509	3.35867	3.1158	3.31511	2.72237	3.26699	3.29872	3.80621	3.21698	3.69108	3.31261	3.14277	3.41897	2.67834	3.17941	3.64997	3.29011	3.21465	3.84055	3.84066	3.72752	3.46286	3.54817	3.67221	2.93625	3.20768	2.41054
C02B4.2	nhr-17	nhr-17_XIL0956_20150312_0002_S1	6.2597	6.35104	6.00798	6.36672	6.64046	6.03816	6.42207	5.78701	6.76385	5.2625	6.1763	5.08338	6.05497	5.02538	6.084	5.56348	5.31177	4.3559	5.22687	6.17064	6.44413	5.54341	6.26124	6.16627	5.33157	6.48611	5.61626	6.658	5.90482	6.66459	5.83423	6.53718	5.80699	5.89344	5.49294	5.56222	5.27691	5.42154	5.62939	6.53357	6.66693	6.48728	6.32237	6.10554	6.84902	6.18495	6.37154
C54E10.5	nhr-170	nhr-170_XIL0558_20140625_0002_S1	0	0	0	0	0	0	0	0	0	0	0	0	0	0	0	0	0	0	0	0	0	0	0	0	0	0	0	0	0	0	0	0	0	0	0	0	0	0	0	0	0	0	0	0	0	0	0
C54E10.5	nhr-170	nhr-170_XIL0667_20141005_0001_S1	0	0	0	0	0	0	0	0	0	0	0	0	0	0	0	0	0	0	0	0	0	0	0	0	0	0	0	0	0	0	0	0	0	0	0	0	0	0	0	0	0	0	0	0	0	0	0
C54F6.8	nhr-171	nhr-171_RW10529_20130803_0001_S1	0	0	0	0	0	0	0	0	0	0	0	0	0	0	0	0	0	0	0	0	0	0	0	0	0	0	0	0	0	0	0	0	0	0	0	0	0	0	0	0	0	0	0	0	0	0	0
C56E10.1	nhr-173	nhr-173_XIL01053_20150402_0001_S1	0	0	0	0	0	0	0	0	0	0	0	0	0	0	0	0	0	0	0	0	0	0	0	0	0	0	0	0	0	0	0	0	0	0	0	0	0	0	0	0	0	0	0	0	0	0	0
C56E10.1	nhr-173	nhr-173_XIL0566_20140703_0002_S1	0	3.86115	0	0	0	0	0	0	0	0	0	0	1.05986	0	0	0	0	0	0	0	3.64927	0	0	0	0	0	0	0	0	0	0	0	0	0	0	0	0	0	0	2.18947	0	0	0	0	0	0	0
C56E10.1	nhr-173	nhr-173_XIL0632_20140820_0001_S1	0	0	0	0	0	0	0	0	0	0	0	0	0	0	0	0	0	0	0	0	0	0	0	0	0	0	0	0	0	0	0	0	0	0	0	0	0	0	0	0	0	0	0	0	0	0	0
C56E10.1	nhr-173	nhr-173_XIL0665_20140903_0001_S1	0	1.52455	0	0	0	0	1.75696	0	1.81227	0	2.55535	0	2.7634	1.03145	0.634185	0	0	0	0	2.00624	0	0	1.86963	0	0	0	0	0	0	0	0	0	0	0	0	0	0	0	0	0	0	0	0	0	0	0	0
F14H3.11	nhr-176	nhr-176_XIL0668_20140924_0002_S1	0	0	0	0	0	0	0	0	0	0	0	0	0	0	0	0	0	0	0	0	0	0	0	0	0	0	0	0	0	0	0	0	0	0	0	0	0	0	0	0	0	0	0	0	0	0	0
F16B4.1	nhr-177	nhr-177_XIL0722_20141116_0003_S1	0	0	0	0	0	0	0	0	0	0	0	0	0	0	0	0	0	0	0	0	0	0	0	0	0	0	0	0	0	0	0	0	0	0	0	0	0	0	0	0	0	0	0	0	0	0	0
F16B4.9	nhr-178	nhr-178_XIL0462_20140505_0001_S1	0	0	0	0	0	0	0	0	0	0	0	0	0	0	0	0	0	0	0	0	0	0	0	0	0	0	0	0	0	0	0	0	0	0	0	0	0	0	0	0	0	0	0	0	0	0	0
F31F4.12	nhr-180	nhr-180_XIL0450_20140423_0002_S1	0	0	0	0	0	0	0	0	0	0	0	0	0	0	0	0	0	0	0	0	0	0	0	0	0	0	0	0	0	0	0	0	0	0	0	0	0	0	0	0	0	0	0	0	0	0	0
F38H12.3	nhr-181	nhr-181_XIL0948_20150306_0001_S1	0	0	0	0	0	0	0	0	0	0	0	0	0	0	0	0	0	0	0	0	0	0	0	0	0	0	0	0	0	0	0	0	0	0	0	0	0	0	0	0	0	0	0	0	0	0	0
F41B5.10	nhr-183	nhr-183_XIL0691_20141024_0002_S1	0	0	0	0	0	0	0	0	0	0	0	0	0	0	0	0	0	0	0	0	0	0	0	0	0	0	0	0	0	0	0	0	0	0	0	0	0	0	0	0	0	0	0	0	0	0	0
F41B5.10	nhr-183	nhr-183_XIL0884_20150124_0002_S1	0	0	0	0	0	0	0	0	0	0	0	0	0	0	0	0	0	0	0	0	0	0	0	0	0	0	0	0	0	0	0	0	0	0	0	0	0	0	0	0	0	0	0	0	0	0	0
F41B5.10	nhr-183	nhr-183_XIL0885_20150129_0002_S1	0	0	0.0209037	0	0	0	0	0	0	0	0	0	0	0	0	0	0	0	0	0	0	0	0	0	0	0	0	0	0	0	0	0	0	0	0	0	0	0	0	1.32724	0	1.95256	0	0	1.27085	0	0.19478
F44C8.9	nhr-184	nhr-184_XIL01060_20150426_0002_S1	0	0	0	0	0	0	0	0	0	0	0	0.306915	0	0	0	0	0	0	0	0	0	0	0	0	0	0	0.380673	0	0	0	0	0.554461	0	0	0	0	0	0	0	0	0	0	0	0	0	0	0
F47C10.4	nhr-187	nhr-187_XIL0711_20141119_0001_S1	0	0	0	0	0	0	0	0	0	0	0	0	0	0	0	0	0	0	0	0	0	0	0	0	0	0	0	0	0	0	0	0	0	0	0	0	0	0	0	0	0	0	0	0	0	0	0
F47C10.4	nhr-187	nhr-187_XIL0712_20141115_0002_S1	0	0	0	0	0.232346	0	0	0	0	0	0	0	0	0	0	0	9.11074	7.082	0	0	0	0	0	0	0	0	0	0	0	0	0	0	0	0	0	0	8.55525	6.64066	0	0	0	0.888481	0	0	0	0	0
F47C10.7	nhr-188	nhr-188_XIL0838_20150111_0001_S1	0	0	0	0	0	0	0	0	0	0	0	0	0	0	0	0	0	0	0	0	0	0	0	0	0	0	0	0	0	0	0	0	0	0	0	0	0	0	0	0	0	0	0	0	0	0	0
F47C10.7	nhr-188	nhr-188_XIL0838_20150111_0002_S1	0	0	0	0	0	0	0	0	0	0	0	0	0	0	0	0	0	0	0	0	0	0	0	0	0	0	0	0	0	0	0	0	0	0	0	0	0	0	0	0	0	0	0	0	0	0	0
F47C10.7	nhr-188	nhr-188_XIL0839_20150109_0001_S1	0	0	0	0	0	0	0	0	0	0	0	0	0	0	0	0	0	0	0	0	0	0	0	0	0	0	0	0	0	0	0	0	0	0	0	0	0	0	0	0	0	0	0	0	0	0	0
F47C10.7	nhr-188	nhr-188_XIL0839_20150109_0002_S1	0	0	0	0	0	0	0	0	0	0	0	0	0	0	0	0	0	0	0	0	0	0	0	0	0	0	0	0	0	0	0	0	0	0	0	0	0	0	0	0	0	0	0	0	0	0	0
F47C10.8	nhr-189	nhr-189_XIL01121_20150417_0002_S1	0	0	0	0	0	0	0	0	0	0	0	0	0	0	0	0	0	0	0	0	0	0	0	0	0	0	0	0	0	0	0	0	0	0	0	0	0	0	0	0	0	0	0	0	0	0	0
F47C10.8	nhr-189	nhr-189_XIL01122_20150425_0001_S1	0	0	0	0	0	0	0	0	0	0	0	0	0	0	0	0	0	0	0	0	0	0	0	0	0	0	0	0	0	0	0	0	0	0	0	0	0	0	0	0	0	0	0	0	0	0	0
F57A8.5	nhr-192	nhr-192_XIL0842_20150115_0002_S1	0	0	0	0	0	0	3.15727	0	0.997489	0	0	0	0.89465	0	0	0	0	0	0	0	0	0	0	0	0	0	0	0	0	0	0	0	0	0	0	2.2695	0	0	0	0	0	0	0	0	0	0	0
F57A8.5	nhr-192	nhr-192_XIL0843_20150111_0002_S1	0	0	0	0	0	0	3.15747	0	0	0	0	0	0	0	0.314286	2.04139	0	0	0.997192	0	0	0	0	0	0	0	0	0	0	0	0	0.467269	0	2.56266	0	0	0	0	0	3.12594	0	0	0	0	0	0	0
C32F10.6	nhr-2	nhr-2_RW11626_20140709_0002_S1	5.60191	5.99212	5.28631	4.98069	5.08767	4.89032	4.6917	5.25499	4.07354	5.86506	4.37068	5.67899	4.26145	5.61171	4.97247	5.28044	5.31448	5.28599	5.27647	5.90321	6.15777	5.60482	5.30574	5.49636	5.22514	4.87528	5.26102	4.62075	5.98539	4.16861	5.85797	4.32666	5.77401	5.29674	5.33149	5.18182	5.45848	5.42626	6.01493	5.96859	6.28728	5.4449	5.77806	4.80063	4.44987	4.50801	4.43056
C32F10.6	nhr-2	nhr-2_SD1551_20141013_0002_S1	5.46973	6.03634	3.67786	4.89692	3.79514	3.15348	4.3364	3.50461	4.10182	3.5495	3.90301	3.82582	4.13424	4.13258	5.08594	2.88192	2.42021	3.51562	4.10412	5.61149	5.3931	2.95805	4.87208	3.09235	1.67195	4.53441	3.46642	4.00883	3.38024	4.10093	2.80023	3.69807	3.64473	4.8027	1.70886	4.44778	2.40916	3.40307	4.44413	6.02097	6.20137	5.47065	5.70213	4.45168	4.62105	2.5864	1.934
M02H5.3	nhr-201	nhr-201_XIL01115_20150418_0001_S1	0	0	0	0	0	0	0	0	1.60177	0	0	0	0	0	0	0	0	0	0	0.557859	0	0	0	0	0	0	0	0	0	0	0	0	0	0	0	0	0	1.03172	0	0.886472	0.942931	0	0	0	0	0	0
M02H5.4	nhr-202	nhr-202_XIL0482_20140513_0001_S1	0	0	0	0	0	0	0	0	0	0	0	0.754064	0	0	0	0.634994	0	0	0	0	1.16981	0	0	0	0	0	0	0	0	0	0	1.52924	0.567754	0	0	2.08442	1.05707	1.3679	0	0	0	0	0	0	0	0	0
R07B7.13	nhr-206	nhr-206_XIL0541_20140609_0001_S1	0	0	0	0	0	0	0	0	0	0	0	0	0	0	0	0	0	0	0	0.447804	0	0	0	0	0	0	0	0	0	0	0	0	0	0	0	0	0	0	0	0	0	0	0	0	0	0	0
R07B7.13	nhr-206	nhr-206_XIL0555_20140627_0002_S1	0	0	0	0	0	0	0	0	0	0	0	0	0	0	0	0	0	0	0	0	0	0	0	0	0	0	0	0	0	0	0	0	0	0	0	0	0	0	0	0	0	0	0	0	0	0	0
R07B7.13	nhr-206	nhr-206_XIL0604_20140708_0001_S1	0	0.507886	0	0	0	0	0	0	0	0	0	0	0	0	0	0	0	0	0	0	0	0	0	0	0	0	0	0	0	0	0	0	0	0	0	0	0	0	0	0	0	0	0	0	0	0	0
R07B7.14	nhr-207	nhr-207_XIL0812_20141226_0001_S1	0	0	0	0	0	0	0	0	0	0	0	0	0	0	0	0	0	0	0	1.24549	0	0	2.51086	0	0	0	0	0	0	0	1.8291	0	0	0	0	0	0	0	0	0	0	0	0	0	0	0	0
R07B7.14	nhr-207	nhr-207_XIL0813_20141226_0001_S1	0	0	0	0	0	0	0	0	0	0	0	0	0	0	0	0	0	0	0	0	0	0	0	0	0	0	0	0	0	0	0	0	0	0	0	0	0	0	0	0	0	0	0	0	0	0	0
R07B7.16	nhr-209	nhr-209_XIL0743_20141214_0002_S1	7.84263	8.07412	7.77336	8.22074	4.75047	6.21428	5.10861	6.75002	0	4.27747	0	0	0	0	0	0	0	0	4.12184	8.34952	8.43508	7.60148	8.65018	6.03023	6.26233	2.5665	3.8748	0	3.65015	7.79737	0	0	0	0	0	0	0	0	5.91607	8.04389	7.00433	8.14854	7.60658	7.31334	6.65611	4.30587	4.4905
F21D12.1	nhr-21	nhr-21_OP361_20160829_001_S1	0	0	0	0	0	0	0	0	0	0	0	0	0	0	0	0	0	0	0	0	0	0	0	0	0	0	0	0	0	0	0	0	0	0	0	0	0	0	0	0	0	0	0	0	0	0	0
R11G11.12	nhr-210	nhr-210_XIL0532_20140611_0001_S1	0	0	0	0	0	0	0	0	0	0	0	0	0	0	0	0	0	0	0	0	0	0	0	0	0	0	0	0	0	0	0	0	0	0	0	0	0	0	0	0	0	0	0	0	0	0	0
T01G6.5	nhr-211	nhr-211_XIL0721_20141130_0001_S1	0	0	0	0	0	0	0	0	0	0	0	0	0	0	0	0	0	0	0	0	0	0	0	0	0	0	0	0	0	0	0	0	0	0	0	0	0	0	0	0	0	0	0	0	0	0	0
T07C5.3	nhr-214	nhr-214b_XIL0658_20150121_0001_S1	0	0	0	0	0	0	0	0	0	0	0	0	0	0	0	0	0	0	0	0	0	0	0	0	0	0	0	0	0	0	0	0	0	0	0	0	0	0	0	0	0	0	0	0	0	0	0
T07C5.3	nhr-214	nhr-214b_XIL0679_20141011_0002_S1	0	0	0	0	0	0	0	0	0	0	0	0	0	0	0	0	0	0	0	0	0	0	0	0	0	0	0	0	0	0	0	0	0	0	0	0	0	0	0	0	0	0	0	0	0	0	0
T07C5.4	nhr-215	nhr-215_XIL0640_20140824_0002_S1	3.89634	4.03682	0	0	0	0	0	0	0	0	0	0	0.9717	0	0.813487	1.64729	0	0	0	4.78086	4.31482	0	0	0.783349	0	0	0	0	0	0	0	0	0	0	0	0	0	0	0	5.00479	5.40435	0	0	0	0.589924	0	0
T09D3.4	nhr-216	nhr-216_XIL0519_20140607_0002_S1	0	0	0	0	0	0	0	0	0	0	0	0	0	0	0	0	0	0	0	0	0	0	0	0	0	0	0	0	0	0	0	0	0	0	0	0	0	0	0	0	0	0	0	0	0	0	0
K06A1.4	nhr-22	nhr-22_XIL0641_20141107_0001_S1	1.32237	1.54897	1.32752	1.56967	1.16258	1.84978	1.17337	1.19185	1.29222	1.18033	1.90052	1.53443	1.68312	1.01418	1.4735	1.38666	0	1.58446	1.03792	1.45315	1.79692	1.93516	1.41204	1.57166	1.10823	1.43883	1.27375	1.1555	0	1.50419	1.2595	1.65102	1.89919	1.91992	0	1.80849	1.18849	1.38143	1.57506	1.86626	1.60176	1.69262	1.13265	1.26075	1.91123	1.02154	1.52536
T24A6.11	nhr-222	nhr-222_XIL0644_20140829_0002_S1	0	0	2.25766	0	0.806256	0	0	0	0	0	0	0	0	0	0	0	0	2.2422	0	0	0	1.50818	0	0	1.68161	2.28681	0	3.11831	0	2.18624	0	0	0	0	0	0	0	0	0	0	0	0	0	2.94081	3.05903	0.861602	0.699195
T24A6.11	nhr-222	nhr-222_XIL0645_20140830_0002_S1	0	0	0	0	0	0	0	0	0	0	0	0	0	0	0	0	0	0	0	0	0	0	0	0	0	0	0	0	0	0	0	0	0	0	0	0	0	0	0	0	0	0	0	0	0	0	0
T27B7.3	nhr-226	nhr-226_XIL01146_20150525_0003_S1	0	0	0	0	0	0	0	0	0	0	0	0	0	0	0	0	0	0	0	0	0	0	0	0	0	0	0	0	0	0	0	0	0	0	0	0	0	0	0	0	0	0	0	0	0	0	0
T27B7.6	nhr-228	nhr-228_XIL0526_20140605_0002_S1	1.4738	1.36067	3.47706	2.33873	0	2.99936	2.43247	0.660891	1.22959	0	0	0	0	0	0	1.73821	0	0	0	2.57059	1.82574	0	3.9741	1.94694	2.10751	2.27997	3.47851	0	3.64924	2.70953	1.65308	2.21103	0.835642	1.69458	1.17752	0	0	0	0	3.66254	3.57648	0	2.42332	2.79976	2.21391	2.11523	2.43432
T27B7.6	nhr-228	nhr-228_XIL0592_20140718_0001_S1	3.26202	3.58026	3.86317	3.78301	4.44406	1.99725	4.32268	3.37258	2.32302	2.72021	3.00086	1.98176	2.9968	2.9147	2.85773	2.3272	0	1.16603	1.67221	3.28489	4.10269	3.34954	3.97955	4.05067	3.97527	4.05213	2.75528	4.00216	2.74312	3.00154	2.36756	3.41123	2.57374	2.80973	3.00721	2.50373	1.18915	1.65838	1.59199	3.10726	3.46333	3.62001	3.57274	3.33017	2.9585	3.87961	2.6867
T27B7.6	nhr-228	nhr-228_XIL0592_20141028_0002_S1	2.46189	3.33893	1.13482	2.24693	3.25327	0	3.82472	1.28158	3.23588	2.64202	3.16425	2.01024	0.856604	0	3.91155	2.66695	0	2.1435	1.8152	2.4571	3.25953	0	1.2929	2.86328	0	4.24922	0.961525	3.03842	2.36761	3.40435	2.96705	3.47837	2.6682	2.31593	2.76636	3.63812	1.18002	2.33668	0	1.70875	2.19325	1.90057	1.81922	3.67528	2.34616	0	2.2418
C01H6.5	nhr-23	nhr-23_RW10429_20140920_0001_S1	0	0	0	0	0	0	0	0	0	0	0	0	0	0	0	0	0	0	0	0	0	0	0	0	0	0	0	0	0	0	0	0	0	0	0	0	0	0	0	0	0	0	0	0	0	0	0
Y17D7A.1	nhr-230	nhr-230_XIL0866_20150106_0001_S1	0	0	0	0	0	0	0	0	0	0	0	0	0	0	0	0	0	0	0	0	0	0	0	0	0	0	0	0	0	0	0	0	0	0	0	0	0	0	0	0	0	0	0	0	0	0	0
Y17D7A.1	nhr-230	nhr-230_XIL0866_20150106_0002_S1	0	0	2.70934	1.52093	2.79499	0	2.50593	0	2.97588	0	3.00813	2.68392	3.61641	3.63081	1.43659	3.93665	3.37466	0.374202	1.98779	0	0	0	0	2.58033	0	0	0	2.97799	0	2.71496	3.06986	2.25321	0	3.4836	2.38879	3.877	0	0	0	0	0	1.13629	0	2.30685	0.758866	3.7383	0
Y17D7A.1	nhr-230	nhr-230_XIL0901_20150131_0001_S1	0	0	0	0	0	0	0	0	0	0	0	0	0	0	0	0	0	0	0	0	0	0	0	0	0	0	0	0	0	0	0	0	0	0	0	0	0	0	0	0	0	0	0	0	0	0	0
Y17D7A.1	nhr-230	nhr-230_XIL0901_20150131_0002_S1	0	0	0	0	0	0	0	0	0	0	0	0	0	0	0	0	0	0	0	0	0	0	0	0	0	0	0	0	0	0	0	0	0	0	0	0	0	0	0	0	0	0	0	0	0	0	0
Y17D7A.1	nhr-230	nhr-230_XIL0902_20150201_0001_S1	0	0	0	0	0	0	0	0	0	0	0	0	0	0	0	0	0	0	0	0	0	0	0	0	0	0	0	0	0	0	0	0	0	0	0	0	0	0	0	0	0	0	0	0	0	0	0
Y17D7A.1	nhr-230	nhr-230_XIL0902_20150201_0002_S1	0	0	0	0	0	0	0	0	0	0	0	0	0	0	0	0	0	0	0	0	0	0	0	0	0	0	0	0	0	0	0	0	0	0	0	0	0	0	0	0	0	0	0	0	0	0	0
Y17D7B.1	nhr-231	nhr-231_XIL01076_20150407_0002_S1	0	0	0	0	0	0	0	0	0.364402	0	0.685215	0	1.29596	0	0	0	0	0	0	0	0	0	0	0	0	0	2.01781	0.518249	0	0	0	0	0	0	0	0	0	0	0	0	0	0	0	0	0	0	0
Y17D7B.1	nhr-231	nhr-231_XIL0787_20141210_0001_S1	0	0	0	0	0	0	0	0	0	0	0	0	0	0	0	0	0	0	0	0	0	0	0	0	0	0	0	0	0	0	0	0	0	0	0	0	0	0	0	0	0	0	0	0	0	0	0
Y17D7B.1	nhr-231	nhr-231_XIL0976_20150321_0002_S1	0	0	0	0	0	0	0	0.899992	0	0	0	0	0	0	0	0	0	0	0	0	0	0	0	0	0	0	2.33711	0	0	0	0	0	0	0	0	0	0	0	0	0	0	0	0	0	0	0	0
Y46H3D.6	nhr-237	nhr-237_XIL0595_20140707_0001_S1	0	5.1411	2.00899	0	0	0	0	0	0	0	0	0	1.53725	0	0	0	0	0	0	0	4.77584	0	0	0	0	0	0	0	0	0	0	0	0	0	0	0	0	0	0	5.50336	0	3.42773	3.14158	2.90388	0	2.01152	0
ZK1025.10	nhr-245	nhr-245_XIL01072_20150429_0001_S1	0	0	0	0	0	0	0	0	0	0	0	0	0	0	0	0	0	0	0	0	0	0	0	0	0	0	0	0	0	0	0	0	0	0	0	0	0	0	0	0	0	0	0	0	0	0	0
ZK488.1	nhr-250	nhr-250_XIL0965_20150317_0001_S1	0	0	0	0	0	0	0	0	0	0	0	0	0	0	0	0	0	0	0	0	0	0	0	0	0	0	0	0	0	0	0	0	0	0	0	0	0	0	0	0	0	0	0	0	0	0	0
ZK678.2	nhr-255	nhr-255_XIL0784_20141213_0002_S1	0	0	0	0	0	0	0	0	0	0	0	0	0	0	0	0	0	0	0	0	0	0	0	0	0	0	0	0	0	0	0	0	0	0	0	0	0	0	0	0	0	0	0	0	0	0	0
ZK697.2	nhr-256	nhr-256_XIL0944_20150305_0002_S1	0	0	0	0	0	0	0	0	0	0	0	0	0	0	0	0	0	0	0	0	0	0	0	0	0	0	0	0	0	0	0	0	0	0	0	0	0	0	0	0	0	0	0	0	0	0	0
C26B2.4	nhr-258	nhr-258_XIL0439_20140506_0001_S1	0	0	0	0	0	0	0	0	0	0	0	0	0	0	0	0	0	0	0	0	0	0	0	0	0	0	0	0	0	0	0	0	0	0	0	0	0	0	0	0	0	0	0	0	0	0	0
F11C1.6	nhr-25	nhr-25b_XIL0140_20140320_0001_S1	0	0	0	0	0	0	0	0	0	0	0	0	0	0	0	0	0	0	0	0	0	0	0	0	0	0	0	0	0	0	0	0	0	0	0	0	0	0	0	0	0	0	0	0	0	0	0
T07C5.5	nhr-26	nhr-26_XIL0513_20140603_0001_S1	0	0	0	0	0	0	0	0	0	0	0	0	0	0	0	0	0	0	0	0	0	0	0	0	0	0	0	0	0	0	0	0	0	0	0	0	0	0	0	0	0	0	0	0	0	0	0
T07C5.5	nhr-26	nhr-26_XIL0540_20140611_0002_S1	0	0	0	0	0	0	0	0	0	0	0	0	0	0	0	0	0	0	0	0	0	0	0	0	0	0	0	0	0	0	0	0	0	0	0	0	0	0	0	0	0	0	0	0	0	0	0
C38C3.9	nhr-260	nhr-260_XIL0882_20150119_0001_S1	0	0	0	0	0	0	0	0	0	0	0	0	0	0	0	0	0	0	0	0	0	0	0	0	0	0	0	0	0	0	0	0	0	0	0	0	0	0	0	0	0	0	0	0	0	0	0
C49D10.9	nhr-261	nhr-261_XIL0927_20150130_0001_S1	0	0	0	0	0	0	0	0	0	0	0	0	0	0	0	0	0	0	0	0	0	0	0	0	0	0	0	0	0	0	0	0	0	0	0	0	0	0	0	0	0	0	0	0	0	0	0
C49D10.9	nhr-261	nhr-261_XIL0928_20150124_0002_S1	0	0	0	0	0	0	0	0	0	0	0	0	0	0	0	0	0	0	0	0	0	0	0	0	0	0	0	0	0	0	0	0	0	0	0	0	0	0	0	0	0	0	0	0	0	0	0
K06B4.6	nhr-268	nhr-268_XIL0706_20141201_0002_S1	0	0	0	0	0	0	0	0	0	0	0	0	0	0	0	0	0	0	0	0	0	0	0	0	0	0	0	0	0	0	0	0	0	0	0	0	0	0	0	0	0	0	0	0	0	0	0
R13D11.8	nhr-270	nhr-270_XIL0571_20140627_0001_S1	0	0	0	0	0	0	0	0	0	0	0	0	0	0	0	0	0	0	0	0	0	0	0	0	0	0	0	0	0	0	0	0	0	0	0	0	0	0	0	0	0	0	0	0	0	0	0
R13D11.8	nhr-270	nhr-270_XIL0572_20140702_0001_S1	0	0	0	0	0	0	0	0	0	0	0	0	0	0	0	0	0	0	0	0	0	0	0	0	0	0	0	0	0	0	0	0	0	0	0	0	0	0	0	0	0	0	0	0	0	0	0
Y94H6A.1	nhr-277	nhr-277_XIL0890_20150127_0001_S1	0	0	0	0	0	0	0	0	0	0	0	0	0	0	0	0	0	0	0	0	0	0	0	0	0	0	0	0	0	0	0	0	0	0	0	0	0	0	0	0	0	0	0	0	0	0	0
Y94H6A.1	nhr-277	nhr-277_XIL0890_20150127_0002_S1	0	0	0	0	0	0	0	0	0	0	0	0	0	0	0	0	0	0	0	0	0	0	0	0	0	0	0	0	0	0	0	0	0	0	0	0	0	0	0	0	0	0	0	0	0	0	0
Y94H6A.1	nhr-277	nhr-277_XIL0891_20150128_0001_S1	0	0	0	0	0	0	0	0	0	0	0	0	0	0	0	0	0	0	0	0	0	0	0	0	0	0	0	0	0	0	0	0	0	0	0	0	0	0	0	0	0	0	0	0	0	0	0
Y94H6A.1	nhr-277	nhr-277_XIL0891_20150128_0002_S1	0	0	0	0	0	0	0	0	0	0	0	0	0	0	0	0	0	0	0	0	0	0	0	0	0	0	0	0	0	0	0	0	0	0	0	0	0	0	0	0	0	0	0	0	0	0	0
C11G6.4	nhr-28	nhr-28_RW11007_20130908_0001_S1	5.17632	4.72303	0	3.38665	0	0	0	0	0	0	0	0	0	0	0	0	0	0	0	4.85261	5.493	0	3.71343	0	3.06664	0	0	0	0	0	0	0	0	0	0	0	0	0	0	4.18877	4.64567	3.50523	3.88382	0	0	0	0
C11G6.4	nhr-28	nhr-28_RW11007_20130908_0002_S1	0	0	0	0	0	0	0	0	0	0	0	0	0	0	0	0	0	0	0	0	0	0	0	0	0	0	0	0	0	0	0	0	0	0	0	0	0	0	0	0	0	0	0	0	0	0	0
C11G6.4	nhr-28	nhr-28_RW11023_20130912_0001_S1	0	0	0	0	0	0	0	0	0	0	0	0	0	0	0	0	0	0	0	0	0	0	0	0	0	0	0	0	0	0	0	0	0	0	0	0	0	0	0	0	0	0	0	0	0	0	0
C11G6.4	nhr-28	nhr-28_SD1793_20131127_0002_S1	0	0	0	0	0	0	0	0	0	0	0	0	0	0	0	0	0	0	0	0	0	0	0	0	0	0	0	0	0	0	0	0	0	0	0	0	0	0	0	0	0	0	0	0	0	0	0
F57A10.6	nhr-283	nhr-283_XIL0531_20140602_0002_S1	0	0	0	0	0	0	0	0	0	0	0	0	0	0	0	0	0	0	0	0	0	0	0	0	0	0	0	0	0	0	0	0	0	0	0	0	0	0	0	0	0	0	0	0	0	0	0
H01A20.1	nhr-3	nhr-3_XIL0512_20140531_0002_S1	0	0	0	0	0	0	0	0	0	2.32941	0	1.5437	0	0	0	0	0	0	0	0	0	0	0	0	0	0	0	0	0	0	0	0	0	0	0	4.14942	0	0	0	0	0	0	0	0	0	0	0
H01A20.1	nhr-3	nhr-3_XIL0575_20140701_0001_S1	3.98754	3.95805	3.59704	3.82718	3.86488	3.45156	3.27209	3.41341	3.67048	3.04105	3.17063	3.48966	3.62397	3.67738	3.00667	3.8465	3.05182	3.96195	3.66475	3.78095	3.76484	3.05899	3.37048	3.78806	3.57358	3.5585	3.66033	3.32507	3.51288	3.74539	3.93121	3.13363	3.8648	3.01495	3.92849	3.61744	3.23507	3.7492	3.19293	3.93942	3.56079	3.50181	3.41178	3.06381	3.77669	3.11711	3.41806
C26B2.3	nhr-31	nhr-31_XIL01085_20150405_0002_S1	0	0	0	0	0	0	0	0	0	0	0	0	0	0	0	0	0	0	0	0	0	0	0	0	0	0	0	0	0	0	0	0	0	0	0	0	0	0	0	0	0	0	0	0	0	0	0
C26B2.3	nhr-31	nhr-31_XIL0973_20150319_0002_S1	0	0	0	0	0	0	0	0	0	0	0	0	0	0	0	0	0	0	0	0	0	0	0	0	0	0	0	0	0	0	0	0	0	0	0	0	0	0	0	0	0	0	0	0	0	0	0
K08H2.8	nhr-32	nhr-32_XIL01062_20150425_0001_S1	0	0	0	0	0	0	3.05887	3.60135	3.14175	3.96382	3.25257	4.84292	3.59535	0	0	0	0	0	0	0	0	0	0	0	0	0	0	3.03368	4.55259	3.84549	4.2356	0	3.3783	0	0	0	0	0	0	0	0	0	0	0	0	0	0
K08H2.8	nhr-32	nhr-32_XIL01063_20150405_0002_S1	4.66128	4.55914	1.08199	3.36605	1.6277	2.35077	4.05484	2.07594	4.4648	5.05956	5.30382	4.96869	4.94149	5.12323	4.73691	3.85494	5.20851	4.74968	3.00357	5.04963	5.12962	3.6724	0.931938	3.91625	4.36099	4.25295	4.30497	5.21122	5.84322	5.01925	4.79084	5.03962	4.98076	3.11422	4.61166	5.08286	4.77413	3.67475	2.04868	3.73418	4.27312	2.0009	0.948949	3.35163	3.96938	4.09053	0
F58G6.5	nhr-34	nhr-34_RW10979_20130723_0002_S1	6.89246	7.14983	4.97687	7.03285	6.93978	7.17366	5.90544	5.54655	4.54885	6.2692	5.58293	5.4453	2.05939	2.03265	6.00721	4.36713	3.95027	0	0	7.6226	6.85556	6.52552	6.84104	7.53249	7.34148	5.61896	7.07986	6.12153	5.2336	4.7663	4.38444	4.98441	6.516	5.37451	6.02636	6.92602	5.85427	3.24818	3.31479	6.71589	7.41728	4.95279	4.18163	6.06895	5.3499	6.8284	6.27835
F58G6.5	nhr-34	nhr-34_RW10979_20140212_0002_S1	2.21352	4.30578	2.64937	3.2792	3.15789	3.11756	3.13814	4.48921	2.92373	3.74474	4.06076	4.81247	2.61941	3.51084	3.53259	1.54621	1.97284	2.73371	3.96605	3.32963	4.30948	2.30905	3.94474	2.63629	3.62104	2.79118	3.94602	3.51898	4.0139	4.1386	4.15438	3.42417	4.32861	3.6974	2.12762	4.78065	2.92884	3.17438	4.21619	4.18762	4.40621	2.59366	4.05938	4.06783	3.6467	3.49914	4.22652
F58G6.5	nhr-34	nhr-34_RW10979_20140510_0001_S1	5.07371	4.68855	3.89626	4.67118	3.95738	4.79794	4.25477	4.76681	4.95328	5.03835	2.85639	4.15965	2.84889	4.33427	3.74084	3.94805	3.79587	2.87191	0	5.46384	5.57939	4.22623	5.39833	4.90115	5.47429	5.44459	5.23748	4.9569	4.5575	4.96763	4.00814	4.10791	3.94893	3.73508	4.43487	4.47861	3.8061	2.88496	2.44172	4.15555	5.43193	3.87747	4.1877	4.47234	4.78454	4.70798	4.63574
F58G6.5	nhr-34	nhr-34a_RW11450_20131226_0001_S1	0	0	0	0	0	0	0	0	0	0	0	0	0	0	0	0	0	0	0	0	0	0	0	0	0	0	0	0	0	0	0	0	0	0	0	0	0	0	0	0	0	0	0	0	0	0	0
C07A12.3	nhr-35	nhr-35_RW11593_20140716_0001_S1	1.59363	0.800886	1.33549	1.70672	1.58535	1.43682	1.01813	1.14299	0.86886	1.62977	0.883907	1.05817	0.882022	1.32912	0.966678	1.09767	1.04015	1.48969	1.58741	1.77037	1.7348	0.827599	0.982206	0.844442	1.14894	1.36882	0.852098	0.97758	1.36526	1.52112	0.868177	1.56207	0.995139	0.933926	1.25056	1.09061	1.61818	1.23163	1.09765	0.809998	0.961876	1.22566	1.77267	1.5937	1.19886	1.40949	1.06481
F07C3.10	nhr-36	nhr-36_XIL0840_20150122_0002_S1	0	0	0	0	0	0	0	0	0	0	0	0	0	0	0	0	0	0	0	0	0	0	0	0	0	0	0	0	0	0	0	0	0	0	0	0	0	0	0	0	0	0	0	0	0	0	0
F07C3.10	nhr-36	nhr-36_XIL0841_20150114_0002_S1	0	0	0	0	0	0	0	0	0	0	0	0	0	0	0	0	0	0	0	0	0	0	0	0	0	0	0	0	0	0	0	0	0	0	0	0	0	0	0	0	0	0	0	0	0	0	0
K01H12.3	nhr-38	nhr-38_XIL0488_20140526_0002_S1	0	0	0	0	0	0	0	0	0	0	0	0	0	0	0	0	0	0	0	0	0	0	0	0	0	0	0	0	0	0	0	0	0	0	0	0	0	0	0	0	0	0	0	0	0	0	0
K01H12.3	nhr-38	nhr-38_XIL0489_20140520_0001_S1	0	0	0	0	0	0	0	0	0	0	0	0	0	0	0	0	0	0	0	0	0	0	0	0	0	0	0	0	0	0	0	0	0	0	0	0	0	0	0	0	0	0	0	0	0	0	0
K01H12.3	nhr-38	nhr-38_XIL0511_20140605_0002_S1	0	0	0	0	0	0	0	0	0	0	0	0	0	0	0	0	0	0	0	0	0	0	0	0	0	0	0	0	0	0	0	0	0	0	0	0	0	0	0	0	0	0	0	0	0	0	0
F32B6.1	nhr-4	nhr-4_RW11024_20141010_0001_S1	0	0	0	0	0	0	0	0	0	0	0	0	0	0	0	0	0	0	0	0	0	0	0	0	0	0	0	0	0	0	0	0	0	0	0	0	0	0	0	0	0	0	0	0	0	0	0
F32B6.1	nhr-4	nhr-4_RW11025_20131010_0001_S1	0	0	0	0	0	0	0	0	0	0	0	0	0	0	0	0	0	0	0	0	0	0	0	0	0	0	0	0	0	0	0	0	0	0	0	0	0	0	0	0	0	0	0	0	0	0	0
T03G6.2	nhr-40	nhr-40_XIL0850_20150106_0001_S1	4.90595	4.18061	5.38537	4.67558	4.91161	2.981	3.34484	4.39902	3.34069	4.25746	3.49451	4.80585	3.39955	3.88003	2.8099	2.99793	3.78788	3.55718	3.10212	4.82542	4.71752	5.29715	5.43116	4.74406	3.85806	4.105	4.87101	4.24021	5.109	3.84461	4.52191	3.69332	4.28602	2.9277	4.46584	4.94201	4.60949	3.89531	3.16952	3.98222	5.18781	4.58019	3.90168	4.12478	4.48725	4.64118	4.69156
Y104H12A.1	nhr-41	nhr-41_XIL01148_20150512_0001_S1	0	0	0	0	0	0	0	0	0	0	0	0	0	0	0	0	0	0	0	0	0	0	0	0	0	0	0	0	0	0	0	0	0	0	0	0	0	0	0	0	0	0	0	0	0	0	0
C33G8.6	nhr-42	nhr-42_XIL0591_20140715_0001_S1	0	0	0	0	0	0	0	0	0	0	0	0	0	0	0	0	0	0	0	0	0	0	0	0	0	0	0	0	0	0	0	0	0	0	0	0	0	0	0	0	0	0	0	0	0	0	0
C29E6.5	nhr-43	nhr-43_XIL0419_20140331_0002_S1	4.5213	3.8943	5.37191	4.65293	5.66944	3.86951	4.6871	0	4.71364	3.48567	5.52707	4.24918	5.32191	4.02184	6.0381	5.62287	4.951	5.95718	4.71592	4.48496	4.71671	4.49989	4.24338	3.91883	4.86951	4.90063	3.27236	5.4787	4.07584	6.30158	4.73273	6.54027	5.82329	6.72341	6.41586	5.61992	3.8841	4.53641	3.97522	4.31851	4.52187	5.00281	3.6923	4.96229	3.86358	5.00788	2.31025
T19A5.4	nhr-44	nhr-44_XIL0528_20140602_0002_S1	0	0	0	0	0	0	0	0	0	0	0	0	0	0	0	0	0	0	0	0	0	0	0	0	0	0	0	0	0	0	0	0	0	0	0	0	0	0	0	0	0	0	0	0	0	0	0
T19A5.4	nhr-44	nhr-44_XIL0631_20140819_0001_S1	0	0	0	0	0	0	0	0	0	0	0	0	0	0	0	0	0	0	0	0	0	0	0	0	0	0	0	0	0	0	0	0	0	0	0	0	0	0	0	0	0	0	0	0	0	0	0
F16H11.5	nhr-45	nhr-45_XIL0880_20150110_0002_S1	6.41661	7.14551	4.76873	3.30626	4.61784	1.0009	5.84563	5.13944	5.25377	4.92941	6.64544	8.02174	1.75999	4.92002	4.35287	5.65448	5.7173	6.18022	7.16002	4.45544	6.51623	4.43802	1.74073	3.65544	1.58437	5.84007	4.27498	4.35826	4.02415	6.48906	1.69247	4.71049	4.29002	1.53519	1.23516	7.1816	3.92794	4.67684	5.78401	6.31124	6.19735	4.5117	5.05956	1.50334	4.36004	5.95034	4.16701
F16H11.5	nhr-45	nhr-45_XIL0881_20150113_0002_S1	0	0	0	0	0	0	0	0	0	0	0	0	0	0	0	0	0	0	0	0	0	0	0	0	0	2.5173	0	0	0	0	0	1.10415	0	2.3136	0	0	0	0	0	0	0	0	0	0	0	0	0
C45E5.6	nhr-46	nhr-46_RW11172_20130924_0001_S1	0	0	0	0	0	0	0	0	0	0	0	0	0	0	0	0	0	0	0	0	0	0	0	0	0	0	0	0	0	0	0	0	0	0	0	0	0	0	0	0	0	0	0	0	0	0	0
C45E5.6	nhr-46	nhr-46_RW11173_20131014_0003_S1	0	0	0	0	0	0	0	0	0	0	0	0	0	0	0	0	0	0	0	0	0	0	0	0	0	0	0	0	0	0	0	0	0	0	0	0	0	0	0	0	0	0	0	0	0	0	0
C24G6.4	nhr-47	nhr-47_RW11075_20140902_0001_S1	0	0	0	0	0	0	0	0	0	0	0	0	0	0	0	0	0	0	0	0	0	0	0	0	0	0	0	0	0	0	0	0	0	0	0	0	0	0	0	0	0	0	0	0	0	0	0
C24G6.4	nhr-47	nhr-47_RW11528_20131011_0001_S1	0	0	0	0	0	0	0	0	0	0	0	0	0	0	0	0	0	0	0	0	0	0	0	0	0	0	0	0	0	0	0	0	0	0	0	0	0	0	0	0	0	0	0	0	0	0	0
C24G6.4	nhr-47	nhr-47_RW11528_20131220_0001_S1	0	0	0	0	0	0	0	0	0	0	0	0	0	0	0	0	0	0	0	0	0	0	0	0	0	0	0	0	0	0	0	0	0	0	0	0	0	0	0	0	0	0	0	0	0	0	0
ZK662.3	nhr-48	nhr-48_XIL01103_20150510_0002_S1	0	0	0	0	0	0	0	0	0	0	0	0	0	0	0	0	0	0	0	0	0	0	0	0	0	0	0	0	0	0	0	0	0	0	0	0	0	0	0	0	0	0	0	0	0	0	0
K10C3.6	nhr-49	nhr-49_RW10928_20140723_0002_S1	4.45437	4.42261	4.93884	4.88879	4.64371	4.65086	4.4745	4.32212	4.40273	4.33677	3.77716	3.87851	3.45873	3.84778	3.67826	4.36872	4.3679	4.43175	4.45484	4.60387	4.53585	4.43181	4.97168	4.95918	4.39466	4.67237	4.40883	4.20334	4.02206	3.87655	3.95742	3.72326	3.86611	3.32013	3.51578	3.29144	3.34771	3.6688	4.32437	4.20807	4.16809	4.73507	4.8532	4.14775	4.67666	4.40821	4.0774
K10C3.6	nhr-49	nhr-49_RW10929_20140722_0002_S1	4.32658	3.98301	5.02946	3.77119	4.08364	3.64847	4.6179	3.84313	4.46688	3.48214	4.00185	3.45982	3.36298	2.10089	2.98247	1.60999	1.49357	2.1291	2.86297	4.47946	4.98275	5.26841	4.83465	4.57456	4.16389	4.68966	3.8989	3.98708	4.03189	3.94443	2.86076	3.0589	3.22347	2.8204	3.47701	2.82486	3.0995	3.24316	2.21424	4.08457	4.42415	4.28882	4.10319	4.13235	4.17666	4.13233	3.6846
K10C3.6	nhr-49	nhr-49_XIL227_20190922_001_S1	3.24387	5.9227	5.02308	6.00257	5.63295	5.80428	5.21277	5.58569	4.95088	4.50185	4.97129	4.10547	3.87999	4.93042	4.81687	4.30226	5.82916	5.05651	4.19094	6.15647	6.24233	6.02684	5.89923	4.50388	5.24937	5.67186	4.31035	5.04336	5.07333	5.14725	5.48618	5.07864	4.9936	5.44719	4.85387	4.31768	4.69282	4.71063	3.93959	6.22964	6.15718	6.21859	4.94387	5.52738	5.3865	4.86995	4.94629
Y73F8A.21	nhr-5	nhr-5_XIL0598_20140812_0002_S1	3.48037	3.18944	3.30755	3.75903	2.50949	2.83684	3.05946	3.25333	2.73621	3.39517	2.63964	4.14773	2.70785	3.66718	3.61536	3.9628	3.41145	3.08137	2.99143	3.25462	3.35167	3.68035	3.81088	2.79486	3.50223	3.19375	3.9128	2.69716	3.07591	3.44829	3.24883	3.37655	4.5516	3.09028	2.67334	3.58003	2.74318	3.19063	2.53497	3.61611	4.29972	1.91604	3.33051	3.32669	3.10575	3.37087	2.60108
Y73F8A.21	nhr-5	nhr-5_XIL0599_20141022_0002_S1	0	0	0	0	0	0	0	0	0	0	0	0	0	0	0	0	0	0	0	0	0	0	0	0	0	0	0	0	0	0	0	0	0	0	0	0	0	0	0	0	0	0	0	0	0	0	0
K06B4.1	nhr-51	nhr-51_RW10521_20130624_0001_S1	0	0	0	0	0	0	0	0	0	0	0	0	0	0	0	0	0	0	0	0	6.76788	7.90431	0	0	0	0	0	0	0	0	0	0	0	0	0	0	0	0	0	6.76384	0	0	0	0	0	0	0
K06B4.1	nhr-51	nhr-51_XIL01057_20150402_0001_S1	0	0	0	0	0	0	0	0	0	0	0	0	0	0	0	0	0	0	0	0	0	0	0	0	0	0	0	0	0	0	0	0	0	0	0	0	0	0	0	0	0	0	0	0	0	0	0
K06B4.1	nhr-51	nhr-51_XIL01135_20150514_0001_S1	0	1.4617	0	0	0	0	0	0	0	0	0	0	0	0	0	0	0	0	0	3.82463	4.17034	0	0	0	0	0	0	0	0	2.96984	0	0	0	0	0	0	0	0	0	0	4.27482	0	0	0	0	0	0
K06B4.1	nhr-51	nhr-51_XIL01136_20150524_0001_S1	0	0	0	0	0	0	0	0	0	0	0	0	0	0	0	0	0	0	0	0	0	0	0	0	0	0	0	0	0	0	0	0	0	0	0	0	0	0	0	0	0	0	0	0	0	0	0
K06B4.1	nhr-51	nhr-51_XIL01136_20150524_0002_S1	0	0	0	0	0	0	0	0	0	0	0	0	0	0	0	0	0	0	0	0	0	0	0	0	0	0	0	0	0	0	0	0	0	0	0	0	0	0	0	0	0	0	0	0	0	0	0
K06B4.1	nhr-51	nhr-51_XIL01136_20150524_0003_S1	0	0	0	0	0	0	0	0	0	0	0	0	0	0	0	0	0	0	0	0	0	0	0	0	0	0	0	0	0	0	0	0	0	0	0	0	0	0	0	0	0	0	0	0	0	0	0
K06B4.2	nhr-52	nhr-52_XIL01079_20150404_0002_S1	0	0	0	0	0	0	0	0	0	0	0	0	0	0	0	0	0	0	0	0	0	0	0	0	0	0	0	0	0	0	0	0	0	0	0	0	0	0	0	0	0	0	0	0	0	0	0
K06B4.11	nhr-53	nhr-53_XIL0775_20141210_0002_S1	0	0	0	0	0	0	0	0	0	0	0	0	0	0	0	0	0	0	0	0	0	0	0	0	0	0	0	0	0	0	0	0	0	0	0	0	0	0	0	0	0	0	0	0	0	0	0
K06B4.11	nhr-53	nhr-53_XIL0776_20141230_0002_S1	0	0	0	0	0	0	0	0	0	0	0	0	0	0	0	0	0	0	0	0	0	0	0	0	0	0	0	0	0	0	0	0	0	0	0	0	0	0	0	0	0	0	0	0	0	0	0
K06B4.11	nhr-53	nhr-53_XIL0777_20150511_0002_S1	4.73905	4.55921	4.59567	4.31854	4.39644	3.85486	4.73818	4.14746	4.52338	4.92338	4.8658	3.48677	4.64028	2.92777	4.43204	4.50298	5.98586	3.60004	3.54107	5.57973	5.62771	4.59421	4.68668	4.73743	4.49992	5.33832	5.00816	5.30818	5.42273	5.17655	5.41856	4.80544	5.48582	4.80564	4.33392	5.22736	4.81109	4.35818	4.63786	5.18027	4.53578	4.50275	4.12709	4.87088	4.20747	4.52348	4.35308
T01G6.7	nhr-55	nhr-55_XIL0702_20141015_0001_S1	0	0	0	0	0	0	0	0	0	0	0	0	0	0	0	0	0	0	0	0	0	0	0	0	0	0	0	0	0	0	0	0	0	0	0	0	0	0	0	0	0	0	0	0	0	0	0
F44C8.6	nhr-56	nhr-56_XIL01102_20150415_0001_S1	0	0	0	0	0	0	0	0	0	0	0	0	0	0	0	0	0	0	0	0	0	0	0	0	0	0	0	0	0	0	0	0	0	0	0	0	0	0	0	0	0	0	0	0	0	0	0
T05B4.2	nhr-57	nhr-57_RW10514_20130806_0002_S1	0	0	0	0	0	0	0	0	0	0	0	0	0	0	0	0	0	0	0	0	0	0	0	0	0	0	0	0	0	0	0	0	0	0	0	0	0	0	0	0	0	0	0	0	0	0	0
T05B4.2	nhr-57	nhr-57_RW10516_20130807_0002_S1	4.00112	3.45255	5.38889	4.35778	4.23041	3.01075	2.92835	3.73475	0	5.95544	3.82408	0	0	4.24576	1.30248	1.86668	0	0	1.50661	5.12607	3.71132	4.5337	4.55232	4.21619	4.58763	0	4.97584	0	2.54199	3.74108	1.99804	6.19074	2.40986	2.44656	0	3.0766	0	0	0	4.46994	0	0	4.67666	5.11964	0	0	4.49297
T05B4.2	nhr-57	nhr-57_RW10518_20131007_0001_S1	0	0	0	0	0	0	0	0	0	0	0	0	0	0	0	0	0	0	0	0	0	0	0	0	0	0	0	0	0	0	0	0	0	0	0	0	0	0	0	0	0	0	0	0	0	0	0
T05B4.2	nhr-57	nhr-57_RW10520_20131012_0001_S1	0	0	0	0	0	0	0	0	0	0	0	0	0	0	0	0	0	0	0	0	0	0	0	0	0	0	0	0	0	0	0	0	0	0	0	0	0	0	0	0	0	0	0	0	0	0	0
R11G11.2	nhr-58	nhr-58b_XIL0788_20141216_0002_S1	5.97157	6.17823	5.59453	5.73378	5.07378	4.9077	5.48445	5.06654	5.31966	5.41806	5.43835	4.87509	5.2488	4.91831	5.26174	5.02996	4.386	4.78448	3.96064	5.76698	5.8592	5.43033	5.33696	4.44749	4.84073	5.30855	4.09675	5.07978	4.6614	5.16074	4.77376	5.23448	4.50658	5.0944	4.4752	4.86642	4.58857	4.63227	4.18916	5.86761	6.17551	5.59562	5.38814	5.63712	5.70076	5.36553	5.1416
R11G11.2	nhr-58	nhr-58b_XIL0974_20150322_0001_S1	4.91543	4.02343	4.35553	4.0823	3.63585	3.65005	4.06254	3.8009	3.77977	3.64626	3.41559	3.82128	3.53661	3.94553	4.59276	3.86019	4.47023	4.18675	3.62513	4.53764	5.15921	1.69186	3.78432	2.9364	3.56535	3.54277	2.86578	3.27622	3.26555	4.16103	3.43932	4.18057	4.07646	3.92898	3.79599	4.34877	4.42343	4.47469	3.67691	4.70835	3.61329	4.58874	3.81078	3.1481	3.83711	3.91552	4.12916
R11G11.2	nhr-58	nhr-58b_XIL0975_20150320_0001_S1	5.24796	5.09321	4.25711	4.09447	3.52648	3.58636	4.21915	3.18056	4.55213	3.61052	4.65718	3.18515	4.09105	4.23396	4.3535	3.33607	4.45281	4.18235	4.18422	5.3955	5.28768	4.58766	4.9359	3.83503	3.64439	4.98979	3.77679	4.10582	3.92464	5.04846	3.85966	4.31133	4.17159	4.50736	4.07447	4.67108	4.9028	4.73555	4.6498	5.13351	5.12953	4.12296	4.03293	3.74509	4.07604	3.95213	3.38363
T27B7.1	nhr-59	nhr-59_XIL0567_20140703_0001_S1	0	0	0	0	0.660173	0	0.565805	0	0	0	0	0	0	0	0	0	0	0	2.59079	0	0	0	0	0	0	0	0	0	0	1.32334	0.520932	0	0	0	0	0	0	0	3.88318	0	0	0	0	0	0	0	0
F57A10.5	nhr-60	nhr-60_XIL0630_20140819_0001_S1	3.46196	3.79885	3.42421	2.72403	3.90469	2.47537	3.95222	1.4508	3.37331	2.08695	4.30208	3.30029	4.53646	2.83935	3.56457	3.57761	3.22681	3.22838	2.5871	3.8521	2.6662	4.11913	3.56143	4.16133	2.30074	3.46249	2.00716	3.38543	1.5898	3.7533	2.09857	4.33591	3.13823	3.96607	2.90756	4.03866	2.85708	3.86004	3.06315	3.14776	2.84719	4.1868	1.9786	3.68984	3.49984	3.55504	1.66142
F57A10.5	nhr-60	nhr-60_XIL0642_20140829_0001_S1	3.37232	2.12931	3.26722	0	4.14929	0	5.42781	0	3.31323	0	2.81012	2.37574	3.36184	3.06156	3.10045	5.05517	3.50863	4.83143	0	2.08523	1.3317	4.3498	3.55442	3.41177	0	3.19866	0	3.92643	0	4.62528	0	4.65945	0	4.84254	0	4.76721	2.66246	3.92233	0.707498	2.62354	4.33609	4.46003	2.48761	5.2161	1.42289	3.00491	0
Y67A6A.2	nhr-62	nhr-62_XIL0899_20150129_0002_S1	0	0	0	0	0	0	0	0	0	0	0	0	0	0	0	0	0	0	0	0	0	0	0	0	0	0	0	0	0	0	0	0	0	0	0	0	0	0	0	0	0	0	0	0	0	0	0
C06C6.4	nhr-63	nhr-63_XIL0459_20140506_0002_S1	0	0	0	0	2.56392	0	0	0	0	0	0	0	0	0	0	0	0	0	0	0	0	0	0	0	0	0	0	0	0	0	0	0	0	0	0	0	0	0	1.12323	0	0	0	0	0	0	0	0
C06C6.4	nhr-63	nhr-63_XIL0460_20140730_0002_S1	0	0	0	0	0	0	0	0	0	0	0	0	0	0	0	0	0	0	0	0	0	0	0	0	0	0	0	0	0	0	0	0	0	0	0	0	0	0	0	0	0	0	0	0	0	0	0
C45E1.1	nhr-64	nhr-64_RW11514_20140724_0002_S1	3.10862	2.81616	1.46849	1.14487	1.97319	0.571694	0.98855	0	0	0	2.1939	0	0	0	0	2.06128	1.49101	2.78595	1.68337	3.88064	2.06873	1.30232	1.32371	1.96066	0.865745	3.01317	1.30692	3.20677	1.79386	2.23542	1.61819	3.25453	1.71078	0	1.40477	0	2.07314	1.49428	3.50404	2.98535	2.83773	2.54778	2.1489	0.761971	0.53727	0	0
Y17D7A.3	nhr-65	nhr-65_XIL261_20161113_S1	0	0	0	0	0	0	0	0	0	0	0	0	0	0	0	0	0	0	0	0	0	0	0	0	0	0	0	0	0	0	0	0	0	0	0	0	0	0	0	0	0	0	0	0	0	0	0
Y17D7A.3	nhr-65	nhr-65a_XIL01149_20150516_0002_S1	0	0	0	0	0	0	0	0	0	0	0	0	0	0	0	0	0	0	0	0	0	0	0	0	0	0	0	0	0	0	0	0	0	0	0	0	0	0	0	0	0	0	0	0	0	0	0
Y17D7A.3	nhr-65	nhr-65a_XIL01150_20150511_0002_S1	0	0	0	0	0	0	0	0	0	0	0	0	0	0	0	0	0	0	0	0	0	0	0	0	0	0	0	0	0	0	0	0	0	0	0	0	0	0	0	0	0	0	0	0	0	0	0
T09A12.4	nhr-66	nhr-66_XIL0745_20141211_0001_S1	0	0	0	0	0	0	0	0	0	0	0	0	0	0	0	0	0	0	0	0	0	0	0	0	0	0	0	0	0	0	0	0	0	0	0	0	0	0	0	0	0	0	0	0	0	0	0
C08F8.8	nhr-67	nhr-67_RW10684_20140903_0001_S1	0	0	0	0	0	0	5.99494	0	6.08993	0	6.89654	0	6.88681	0	5.6256	0	0	0	0	0	0	0	0	0	0	5.89547	0	5.87383	0	5.94867	0	6.02911	0	5.66812	0	6.4934	0	0	0	0	0	0	0	0	0	0	0
C08F8.8	nhr-67	nhr-67_RW11478_20130515_0002_S1	0	0	0	0	2.73276	0	5.28959	0.1437	5.49932	0.0941769	5.25286	0	5.40715	0	2.63809	0	0	0	0	0	0.926909	0	0	4.59905	0.059203	3.43954	0	3.27124	0.345816	3.1963	0.908994	3.2476	0	2.44605	0	5.38632	0	0	0.168806	0	0	0	0	0.214653	1.04988	0	1.1153
H12C20.3	nhr-68	nhr-68_RW10507_20131010_0003_S1	0	0	0	0	0	0	0	0	0	0	0	0	0	0	0	0	0	0	0	0	0	0	0	0	0	0	0	0	0	0	0	0	0	0	0	0	0	0	0	0	0	0	0	0	0	0	0
H12C20.3	nhr-68	nhr-68_RW10508_20130805_0001_S1	0	0	0	0	0	0	0	0	0	0	0	0	0	0	0	0	0	0	0	0	0	0	0	0	0	0	0	0	0	0	0	0	0	0	0	0	0	0	0	0	0	0	0	0	0	0	0
H12C20.3	nhr-68	nhr-68_RW10508_20130805_0002_S1	0	0	0	0	0	0	0	0	0	0	0	0	0	0	0	0	0	0	0	0	0	0	0	0	0	0	0	0	0	0	0	0	0	0	0	0	0	0	0	0	0	0	0	0	0	0	0
T23H4.2	nhr-69	nhr-69_RW10656_20131219_0001_S1	4.76034	4.18625	5.32003	4.54971	4.60802	4.88715	4.72682	4.35311	4.36729	4.71547	4.49121	5.84552	3.15901	5.41014	3.47058	5.51481	5.05128	5.25976	5.37618	5.24117	5.12438	5.55362	4.76116	5.60863	5.48317	4.90877	4.46515	3.68762	4.83107	4.48815	4.83948	3.48816	5.70575	3.51084	5.06033	6.22184	4.82725	5.23131	5.47772	4.51064	3.74153	4.88698	4.28118	4.68052	4.86097	5.22482	4.47425
T23H4.2	nhr-69	nhr-69_RW10657_20130430_0001_S1	5.12268	4.83928	4.81689	5.17895	4.01378	4.62598	3.55249	4.11175	4.46598	4.02921	4.1018	4.74737	5.38887	4.40072	4.33133	4.7463	4.99318	5.43439	4.73023	4.59824	4.79737	4.78447	4.70386	4.35828	4.11365	4.11496	3.82871	3.71582	3.72507	4.26637	4.10503	4.47209	4.35088	3.45142	4.65782	3.15791	5.25509	4.30605	4.84351	4.53183	3.95069	4.59532	4.24868	4.69544	4.6679	4.93608	4.77798
T23H4.2	nhr-69	nhr-69_RW10657_20130505_0001_S1	5.54587	5.20408	5.86342	5.60228	5.1893	5.06246	5.10758	5.26962	4.50638	4.34338	5.89405	4.13995	4.93622	4.7026	3.98551	4.79219	4.85154	4.79126	3.82411	5.317	4.87864	6.0039	5.62413	5.65139	5.50173	5.58713	5.4832	4.80724	4.74115	5.65048	4.09905	6.5831	5.12787	4.42826	4.43511	5.66182	5.44833	4.73758	4.10922	5.6838	5.34525	5.95985	5.26782	5.48213	5.3621	5.43976	5.58152
C48D5.1	nhr-6	nhr-6b_XIL0145_20140110_0002_S1	0	0	0	0	0	0	0	0	0	0	0	0	0	0	0	0	0	0	0	0	0	0	0	0	0	0	0	0	0	0	0	0	0	0	0	0	0	0	0	0	0	0	0	0	0	0	0
C48D5.1	nhr-6	nhr-6b_XIL0207_20140729_0001_S1	4.90068	3.75525	5.47445	4.86557	4.8998	3.71724	4.63331	3.36723	5.42843	3.23052	5.01576	4.37799	4.67691	5.38336	5.17292	4.41097	5.10505	4.44376	4.15834	4.27736	4.29823	4.85294	4.25879	4.73119	4.42337	5.00369	2.77449	5.02135	4.10987	5.06627	2.20252	5.29904	4.04379	5.21796	5.14498	5.08252	5.07972	5.03824	4.76146	4.71189	4.08722	5.00602	3.86736	5.32209	3.37207	5.04386	2.55761
F54D1.4	nhr-7	nhr-7_XIL0876_20150109_0001_S1	0	0	0	0	0	0	0	0	0	0	0	0	0	0	0	0	0	0	0	0	0	0	0	0	0	0	0	0	0	0	0	0	0	0	0	0	0	0	0	0	0	0	0	0	0	0	0
F54D1.4	nhr-7	nhr-7_XIL0877_20150108_0002_S1	0	0	0	0	0	0	0	0	0	0	0	0	0	0	0	0	0	0	0	0	0	0	0	0	0	0	0	0	0	0	0	0	0	0	0	0	0	0	0	0	0	0	0	0	0	0	0
Y51A2D.17	nhr-70	nhr-70_XIL01070_20150516_0001_S1	0	0	0	0	0	0	0	0	0	0	0	0	0	0	0	0	0	0	0	0	0	0	0	0	0	0	0	0	0	0	0	0	0	0	0	0	0	0	0	0	0	0	0	0	0	0	0
K11E4.5	nhr-71	nhr-71_RW10985_20130825_0001_S1	4.02814	5.28762	3.11366	4.25984	2.49001	3.06555	3.35301	2.07932	2.06449	1.85865	1.94997	2.28504	1.65495	1.71445	2.32369	1.70966	1.85734	1.75169	2.3384	3.60286	4.7546	3.35902	3.8961	1.90186	1.95009	1.92715	1.75835	1.95388	2.07763	3.48384	2.42789	2.15346	3.24047	2.2741	2.25409	2.33312	2.10918	2.02588	2.02077	4.06777	4.40954	3.85331	3.60155	2.05913	3.14364	1.76056	2.28054
K11E4.5	nhr-71	nhr-71_SD1711_20131113_0001_S1	2.74749	3.36191	2.65846	3.28514	2.54454	2.27353	2.45478	2.17343	2.22784	1.93476	2.35484	2.12106	2.40447	1.94072	2.21425	2.40296	0.475855	2.42365	2.13173	3.22491	4.38044	3.47688	2.90808	2.89644	2.25491	2.34371	2.18542	2.54767	2.28992	2.28375	1.90043	2.3228	2.16132	2.27173	2.2035	0.809113	2.26315	2.35852	2.37018	3.12852	2.94028	3.42841	3.06752	2.78125	2.36133	1.83043	2.07821
C27C7.4	nhr-73	nhr-73_XIL01100_20150415_0002_S1	0	0	0	0	0	0	0	0	0	0	0	0	0	0	0	0	0	0	0	0	0	0	0	0	0	0	0	0	0	0	0	0	0	0	0	0	0	0	0	0	0	0	0	0	0	0	0
C27C7.3	nhr-74	nhr-74_XIL0709_20141023_0001_S1	0	0	0	0	0	0	0	0	0	0	0	0	0	0	0	0	0	0	0	0	0	0	0	0	0	0	0	0	0	0	0	0	0	0	0	0	0	0	0	0	0	0	0	0	0	0	0
T15D6.6	nhr-77	nhr-77_OP353_20160904_S1	0	0	0	0	0	0	0	0	0	0	0	0	0	0	0	0	0	0	0	0	0	0	0	0	0	0	0	0	0	0	0	0	0	0	0	0	0	0	0	0	0	0	0	0	0	0	0
T26H2.9	nhr-79	nhr-79_RW10548_20130606_0003_S1	0	0	0	0	0	0	0	1.11467	0	0	0	0	0	1.34498	1.96766	0	1.72163	0	1.82868	0	0	0	1.05313	0	0	0	0	1.01421	0	1.28141	0	1.77734	1.95962	1.91235	0	0	1.6991	0	1.37376	0	0	0	0	0	0	0	0
T26H2.9	nhr-79	nhr-79_RW10549_20131011_0001_S1	0	0	0	0	0	0	0	0	0	0	0	0	0	0	0	0	0	0	0	0	0	0	0	0	0	0	0	0	0	0	0	0	0	0	0	0	0	0	0	0	0	0	0	0	0	0	0
F33D4.1	nhr-8	nhr-8_XIL0353_20140329_0001_S1	0	0	0	0	0	0	0	0	0	0	0	0	0	0	0	0	0	0	0	0	0	0	0	0	0	0	0	0	0	0	0	0	0	0	0	0	0	0	0	0	0	0	0	0	0	0	0
H10E21.3	nhr-80	nhr-80_XIL0627_20140820_0002_S1	0	0	0	0	0	0	0	0	0	0	0	0	0	0	0	0	0	0	0	0	0	0	0	0	0	0	0	0	0	0	0	0	0	0	0	0	0	0	0	0	0	0	0	0	0	0	0
C47F8.8	nhr-81	nhr-81_XIL0648_20140823_0002_S1	0	0	0	0	0	0	0	0	0	0	0	0	0	0	0	0	0	0	0	0	0	0	0	0	0	0	0	0	0	0	0	0	0	0	0	0	0	0	0	0	0	0	0	0	0	0	0
T06C12.7	nhr-84	nhr-84_XIL0525_20161024_001_S1	2.1519	2.16434	0	0	0	0	0	0	0	0	0	0	0	0	0	0	0	0	0	3.20719	3.35464	0	0	0	0	0	0	0	0	0	0	0	0	0	0	0	0	0	0	2.83244	2.77705	0	0	0	0	3.89153	0
Y40B10A.8	nhr-86	nhr-86_XIL0556_20140628_0002_S1	0	0	0	0	0	0	0	0	0	0	0	0	0	0	0	0	0	0	0	0	0	0	0	0	0	0	0	0	0	0	0	0	0	0	0	0	0	0	0	0	0	0	0	0	0	0	0
Y40B10A.8	nhr-86	nhr-86_XIL0602_20140816_0002_S1	0	0	0	0	0	0	0	0	0	0	0	0	0	0	0	0	0	0	0	0	0	0	0	0	0	0	0	0	0	0	0	0	0	0	0	0	0	0	0	0	0	0	0	0	0	0	0
K08A2.5	nhr-88	nhr-88_XIL0510_20140606_0001_S1	4.06515	4.25691	0	0	0	0	0	0	0	0	0	0	0	0	0	0	0	0	0	4.05522	3.43721	0	0	0	0	0	0	0	0	0	0	0	0	0	0	0	0	0	0	4.09615	0	0	0	0	0	0	0
ZK488.2	nhr-90	nhr-90_XIL0852_20150109_0002_S1	0	0	0	0	0	0	0	0	0	0	0	0	0	0	0	0	0	0	0	0	0	0	0	0	0	0	0	0	0	0	0	0	0	0	0	0	0	0	0	0	0	0	0	0	0	0	0
Y41D4B.8	nhr-92	nhr-92_XIL0629_20140816_0001_S1	2.12132	2.02132	3.6583	2.12313	2.81968	2.16559	3.51765	2.35074	2.95737	3.92149	3.48085	3.91388	4.51827	4.12802	5.61285	4.63143	4.32603	2.92597	4.66254	1.6546	1.65179	3.86218	2.39167	2.46945	1.21321	3.69479	1.61321	3.16151	3.82271	4.48596	3.22346	4.2733	3.69401	5.00536	4.8284	4.35078	4.08652	5.00721	4.33633	1.29279	1.32905	3.63468	3.18005	4.35854	3.78569	4.00827	2.23747
M02H5.6	nhr-98	nhr-98_XIL0542_20140613_0001_S1	0	0	0	0	0	0	0	0	0	0	0	0	0	0	0	0	0	0	0	0	0	0	0	0	0	0	0	0	0	0	0	0	0	0	0	0	0	0	0	0	0	0	0	0	0	0	0
Y75B8A.2	nob-1	nob-1_RW10286_20150428_0002_S1	0	0	0	0	0	0	0	0	0	0	0	0	0	0	0	0	0	0	0	0	0	0	0	0	0	0	0	0	0	0	0	0	0	0	0	4.12819	0	0	0	0	0	0	0	0	0	0	0
Y75B8A.2	nob-1	nob-1_SD1635_20140415_0002_S1	0	0	0	0	0	0	0	0	0	0	0	0	0	0	0	0	0	0	0	0	0	0	0	0	0	0	0	0	0	0	0	0	0	0	0	0	0	0	0	0	0	0	0	0	0	0	0
F21D12.5	npax-1	npax-1_XIL0574_20140701_0002_S1	0	0	0	0	0	0	0	0	0	0	0	0	0	0	0	0	0	0	0	0	0	0	0	0	0	0	0	0	0	0	0	0	0	0	0	0	0	0	0	0	0	0	0	0	0	0	0
R13.2	npax-3	npax-3_XIL0573_20140704_0002_S1	0	0	0	0	0	0	0	0	0	0	0	0	0	0	0	0	0	0	0	0	0	0	0	0	0	0	0	0	0	0	0	0	0	0	0	0	0	0	0	0	0	0	0	0	0	0	0
C09G9.7	npax-4	npax-4_XIL0825_20141229_0002_S1	0	0	0	0	0	0	0	0	0	0	0	0	0	0	0	0	0	0	0	0	0	0	0	0	0	0	0	0	0	0	0	0	0	0	0	0	0	0	0	0	0	0	0	0	0	0	0
B0286.4	ntl-2	ntl-2c_XIL0457_20140423_0001_S1	5.52821	5.91932	5.19269	5.43757	5.17914	5.07602	5.11326	5.62387	5.09895	4.68247	4.6819	4.70282	4.63996	4.00351	4.57392	4.4979	4.0277	4.35794	3.42042	5.68925	5.47858	5.21646	5.01635	4.81217	4.77345	5.11458	5.15061	4.95674	4.46829	4.57116	4.54733	4.72516	4.45287	4.27685	4.21111	3.96138	4.05696	4.11901	4.21553	5.79773	5.75199	5.40784	5.49472	5.2595	5.17005	5.09911	4.97165
F26H11.2	nurf-1	nurf-1_RW10923_20140722_0001_S1	3.00217	4.7074	3.10456	3.33891	3.06266	1.78709	2.42146	3.45029	2.82493	3.18935	2.68159	2.91965	2.00348	2.77741	3.11232	2.42255	2.44133	2.76931	3.25956	3.05735	4.907	1.72692	2.86902	2.03205	1.2994	2.06875	2.06954	2.00482	1.193	2.21394	1.54758	2.48303	1.78014	3.00868	1.39943	4.55547	1.60714	1.23457	3.15164	3.84982	3.79933	3.30886	3.55665	2.83457	2.37478	1.34082	2.19344
F26H11.2	nurf-1	nurf-1_RW10931_20140731_0001_S1	0	0	0	0	0	0	0	0	0	0	0	0	0	0	0	0	0	0	0	0	0	0	0	0	0	0	0	0	0	0	0	0	0	0	0	0	0	0	0	0	0	0	0	0	0	0	0
B0280.4	odd-1	odd-1_XIL0349_20140307_0001_S1	5.69705	5.1184	5.66158	4.49645	5.47401	4.96553	5.32427	3.86393	5.14832	6.50697	5.55226	5.44699	5.7021	5.88066	6.61671	5.26626	6.31375	6.47738	5.26997	5.93962	5.66515	6.27662	5.87796	5.99924	4.1211	6.36878	3.86285	6.41068	5.88077	6.34305	6.29899	6.84103	6.36596	6.70756	6.37167	6.78871	5.88649	6.22093	5.62177	5.27285	5.82469	6.10678	5.27371	5.26931	5.4299	5.83915	4.11636
C34H3.2	odd-2	odd-2_OP405_20160812_1_S1	0	0	0	0	0	0	0	0	0	0	0	0	0	0	0	0	0	0	0	0	0	0	0	0	0	0	0	0	0	0	0	0	0	0	0	0	0	0	0	0	0	0	0	0	0	0	0
T18D3.2	odr-7	odr-7_XIL0561_20140625_0002_S1	0	0	0	0	0	0	0	0	0	0	0	0	0	0	0	0	0	0	0	0	0	0	3.68364	0	0	0	0	0	0	0	0	0	0	0	0	0	0	0	0	0	0	0	0	5.51143	0	0	0
C09G9.6	oma-1	oma-1_XIL0320_20140306_0001_S1	3.44101	4.88665	0	0.764587	0	0	0	0	0	0	0	0	0	0	0	0	0	0	0	3.53047	2.9304	1.69316	1.93792	0	0	0	0	0	0	0	0	0	0	0	0	0	0	0	0	4.17092	2.93181	2.30253	0.0836061	2.31673	0.191884	0	0
ZC513.6	oma-2	oma-2_XIL0342_2_S1	0	0	0	0	0	0	0	0	0	0	0	0	0	0	0	0.8963	0	0	1.43614	0	0.62865	0	1.00474	0	0	0.167426	0	0.954147	0	0.499026	1.67531	0	0	1.62641	2.33826	1.15716	2.58839	2.60553	1.96719	0	0	0	0	0	0	0	0
F45B8.4	pag-3	pag-3_XIL0233_20140728_0001_S1	0	0	0	0	0	0	0	0	0	0	0	0	0	0	0	0	0	0	0	0	0	0	0	0	0	0	0	0	0	0	0	0	0	0	0	0	0	0	0	0	0	0	0	0	0	0	0
F45B8.4	pag-3	pag-3_XIL0263_20140316_0001_S1	0	0	0	0	0	0	0	0	0	0	0	0	2.71096	0	0	0	0	0	0	0	0	0	0	0	0	0	0	0	0	0	0	0	0	0	0	3.76848	0	0	0	0	0	0	0	0	0	0	0
C38D4.6	pal-1	pal-1_RW10174_20140428_0001_S1	0	0	3.2077	0	2.6184	1.90301	0	0	1.89624	3.82764	1.85111	4.1856	0	0	1.65883	3.83979	4.12415	4.64562	3.84176	1.8012	0	2.64282	0	3.02143	2.20597	0	0	2.13166	4.2439	0	4.3409	3.23068	4.35347	4.27391	4.00379	3.45704	4.0575	5.15584	4.01184	3.82999	0	0	2.88204	0	0	3.24196	0
C38D4.6	pal-1	pal-1_SD1549_20140415_0002_S1	1.72901	0	2.27836	0	2.55677	2.46607	0	2.56511	0	4.44236	0	4.77639	2.77459	4.62022	1.96284	4.32706	4.80362	5.12778	4.82305	0	0	2.58779	0	2.54505	2.38964	0	2.57005	0	3.53033	1.74775	4.12657	2.44209	3.79679	0	4.66094	1.7371	3.71314	4.86454	4.03861	3.22523	1.32629	0	2.4104	1.70857	0	2.12302	2.13937
C38D4.6	pal-1	pal-1_XIL01123_20150423_0002_S1	0	0	0	0	0	0	0	0	0	0	0	0	0	0	0	0	0	0	0	0	0	0	0	0	0	0	0	0	0	0	0	0	0	0	0	0	0	0	0	0	0	0	0	0	0	0	0
K07C11.1	pax-1	pax-1_XIL248_20161009_001_S1	0	0	0	0	0	0	0	0	0	0	0	0	0	0	0	0	0	0	0	0	0	0	0	0	0	0	0	0	0	0	0	0	0	0	0	0	0	0	0	0	0	0	0	0	0	0	0
F27E5.2	pax-3	pax-3_RW10644_20131028_0001_S1	0	0	0	0	0	0	0	0	0	0	0	0	0	0	0	0	0	0	0	0	0	0	0	0	0	0	0	0	0	0	0	0	0	0	0	0	0	0	0	0	0	0	0	0	0	0	0
F27E5.2	pax-3	pax-3_RW10645_20130419_0001_S1	0	0	0	0	0	0	0	0	0	0	0	0	0	0	0	0	0	0	0	0	0	0	0	0	0	0	0	0	0	0	0	0	0	0	0	0	0	0	0	0	0	0	0	0	0	0	0
F27E5.2	pax-3	pax-3_RW10645_20131022_0001_S1	0	0	0	0	0	0	0	0	0	0	0	0	0	0	0	0	0	0	0	0	0	0	0	0	0	0	0	0	0	0	0	0	0	0	0	0	0	0	0	0	0	0	0	0	0	0	0
F27E5.2	pax-3	pax-3_RW10646_20131023_0002_S1	0	0	0	0	0	0	0	0	0	0	0	0	0	0	0	0	0	0	0	0	0	0	0	0	0	0	0	0	0	0	0	0	0	0	0	0	0	0	0	0	0	0	0	0	0	0	0
C26C6.1	pbrm-1	pbrm-1_RW11149_20141119_0001_S1	5.81613	5.70645	0	4.49574	0	0	6.52582	0	5.33495	3.87328	4.95531	3.63474	4.53502	2.81485	5.68828	2.09535	2.08289	3.22464	4.37791	6.50266	6.60325	5.11641	5.98099	4.38377	3.64189	6.11638	3.83072	5.8766	4.96125	5.76036	5.33854	5.99278	5.35057	5.79456	5.08294	4.98045	3.96845	4.38516	6.16532	6.0034	5.65117	5.20065	5.46835	5.06134	4.74461	0	0
C26C6.1	pbrm-1	pbrm-1b_SD1694_20140519_0002_S1	4.13883	4.42582	2.29199	4.43799	1.38683	2.74723	4.42876	6.28932	4.72307	2.4858	4.6632	2.7498	4.53	0	4.14291	2.61923	2.6792	2.85028	3.59503	4.52465	4.33079	0	4.34733	3.30674	0	4.39038	5.69302	4.67902	0	4.42249	1.97115	4.52199	2.22215	3.86985	2.43905	4.73292	1.93013	3.74967	2.79765	4.07834	4.49613	3.65525	4.02153	4.35003	4.14067	1.24116	3.58836
T14F9.4	peb-1	peb-1_XIL0576_20140627_0002_S1	2.35857	3.64528	5.44924	2.15095	0	3.79483	3.69129	0	0	0	0.652055	0	1.95222	0	3.52926	0	0	0	0	4.67645	3.94858	3.16453	0	0	2.51925	4.28748	0	2.0365	0	3.10537	3.39453	0	0	0	0	5.26995	0.959578	0	0	4.941	3.79046	2.50615	2.52497	0.523669	0.278356	3.37415	0
T28H11.4	pes-1	pes-1_RW10622_20130422_0002_S1	4.49172	4.08243	6.44724	4.36267	6.55356	6.51174	4.29209	6.71492	3.66516	2.12375	3.98212	0	3.69548	0	3.15001	0	0	0	0	2.63432	1.23469	6.17649	0	6.29638	6.20935	0	6.31052	0	0	0	0	0	0	0	0	6.33264	0	0	0	4.15195	4.77041	4.23503	4.26985	4.60005	4.18848	6.34145	6.54896
M6.3	pha-2	pha-2_RW11852_20141120_0002_S1	0	0	0	0	0	0	0	0	0	0	0	0	0	0	0	0	0	0	0	0	0	0	0	0	0	0	0	0	0	0	0	0	0	0	0	0	0	0	0	0	0	0	0	0	0	0	0
F38A6.1	pha-4	pha-4_SD1345_20130113_0003_S1	0	0	0	0	0	0	0	0	0	0	0	0	0	0	0	0	0	0	0	0	0	0	0	0	0	0	0	0	0	0	0	0	0	0	0	0	0	0	0	0	0	0	0	0	0	0	0
Y75B8A.1	php-3	php-3_XIL0303_20140326_0002_S1	2.35267	2.39469	0.481035	0	1.75694	0	1.12883	0	1.53196	0	0.44987	0	0	0.92038	2.21859	0.24052	0	0	0	1.40794	0.844919	0	0	1.53638	0	0	0	1.10225	0	1.19784	0	0	0	2.30254	0.92773	1.55908	0	0	0.547913	2.19887	0	1.14919	0	0	0	2.5067	0
Y49E10.14	pie-1	pie-1_XIL0616_20140721_0002_S1	0	0	0	0	0	0	0	0	0	0	0	0	0	0	0	0	0	0	0	0	0	0	0	0	0	0	0	0	0	0	0	0	0	0	0	0	0	0	0	0	0	0	0	0	0	0	0
W10C8.2	pop-1	pop-1_XIL0269_2_S1	0	0	0.00700889	0	0	0	0.0650332	0	0.234765	0	0	0	0.827446	1.10935	0	0.668532	0.278534	0.46576	0	1.35756	0.820446	1.04332	1.3932	1.52757	1.31694	0.754752	0.622416	0.571351	0.702199	0.407155	1.10987	0.768203	1.10997	1.4757	1.06196	0.544489	0.498287	0.320328	1.02293	0.806693	0.309605	1.09884	0.952422	1.4466	1.3401	0.935392	1.20072
F52E1.1	pos-1	pos-1_XIL0924_20150130_0001_S1	0	0	0	0	0	0	0	0	0	0	0	0	0	0	0	0	0	0	0	0	0	0	0	0	0	0	0	0	0	0	0	0	0	0	0	0	0	0	0	0	0	0	0	0	0	0	0
F40F8.7	pqm-1	pqm-1_RW11849_20141020_0001_S1	0	0	0	0	0	0	0	0	0	0	0	0	0	0	0	0	0	0.426013	0	0	0	0	0	0	0	0	0	0	0	0	0	0	0	0	0	0	0	0	0	0	0	0	0	0	0.392434	0	0
F40F8.7	pqm-1	pqm-1_RW11850_20141101_0001_S1	5.66652	5.50779	4.4959	4.26253	3.49236	2.30805	4.43761	3.88461	4.06918	3.57332	3.2484	2.97044	1.35657	3.61333	4.25079	3.43454	3.86465	4.059	4.27066	4.78027	5.51407	4.88828	4.89754	3.83436	3.42695	3.8966	4.18164	4.56543	4.29648	3.43191	2.72682	4.20446	3.78096	4.09683	4.43697	3.88587	3.95232	3.8735	4.06139	5.70364	5.82991	4.73267	4.32853	4.86879	4.32521	3.96483	2.91387
F40F8.7	pqm-1	pqm-1_XIL0926_20150205_0001_S1	0	0	0	0	0	0	0	0	0	0	0	0	0	0	0	0	0	0	0	0	0	0	0	0	0	0	0	0	0	0	0	0	0	0	0	0	0	0	0	0	0	0	0	0	0	0	0
F40F8.7	pqm-1	pqm-1_XIL0926_20150430_0002_S1	0	0	0	0	0	0.0389585	0.105978	0	0	0	0	0	0.184611	0.0541257	0.0227041	0	0.0516787	0.058735	0	0.0709759	0.0202418	0.134835	0	0	0.271773	0.124051	0	0.0756975	0	0.123487	0	0.116213	0	0.0682292	0.0971257	0.071627	0	0.0973502	0	0	0	0	0	0.0101024	0.0191397	0.00809933	0
C37A2.5	pqn-21	pqn-21_RW11791_20141016_0001_S1	3.82099	4.0872	3.15798	3.8769	3.27388	2.75805	4.09151	3.72936	3.32599	4.81945	3.30587	4.52732	2.53651	4.30129	4.17433	4.37982	4.25718	4.21109	4.33886	4.05812	4.24905	2.86984	4.32177	2.4515	2.62175	3.35107	3.3351	3.49795	3.92578	3.0531	3.99844	3.31505	4.21313	3.39026	3.80808	4.24365	4.18679	4.24777	4.44633	4.44641	4.04144	3.97887	3.63509	3.74767	3.38376	3.76087	2.47708
C37A2.5	pqn-21	pqn-21_RW11797_20131220_0001_S1	1.36244	1.18743	1.21476	1.45528	1.42668	1.04901	1.52299	1.27478	1.19702	0.688601	0	1.51507	0.484128	0.743227	0.617322	2.50252	0.438524	1.50318	1.96273	1.36572	1.32747	1.29957	1.84884	0.483423	0.549647	1.13531	1.06766	0.884774	0.93203	0.792443	0.749691	0.294328	1.58395	0.444394	0.830079	1.33569	0.83975	0.995407	1.39667	1.42381	1.94148	1.31716	1.1097	1.40345	1.33909	1.93728	0.795783
C37A2.5	pqn-21	pqn-21_XIL232_20160922_001_S1	2.57231	4.72085	1.87699	3.7391	2.14313	1.54282	4.27126	3.582	0.733745	2.53732	4.2294	4.90876	2.3287	3.12272	1.67282	3.11962	2.6783	2.72573	3.25794	1.87782	4.32455	0	0	0	0	2.44031	2.87753	0	2.92362	0	2.57626	0	3.32023	2.50738	0	2.10209	0	2.48324	3.26962	2.72738	3.79946	2.11555	2.71334	2.77971	3.21777	2.07032	2.86547
C37A2.5	pqn-21	pqn-21_XIL232_20160922_002_S1	2.95723	4.19162	0.927689	4.12827	1.23771	0	5.76399	2.89164	3.75235	3.72057	1.73579	4.45578	1.6497	1.67705	4.15657	4.48465	2.5978	3.12645	2.64966	3.3303	4.59121	1.89117	4.60198	4.18417	3.50203	4.48468	4.94006	2.97438	4.86049	2.19934	3.44196	5.35562	4.89877	2.35509	2.96385	3.45914	1.33705	3.5716	3.5404	4.15045	3.71767	3.49334	4.03807	2.91876	3.68337	3.7224	2.64907
W03D2.1	pqn-75	pqn-75_RW11040_20131110_0001_S1	1.76142	0.975899	1.53899	1.39261	1.33369	1.68376	1.28084	1.95878	1.5239	1.71814	0.693773	1.28973	1.30238	1.83306	2.83536	1.36114	1.44984	1.38536	2.45273	2.41168	2.23929	1.68428	2.34218	1.86274	1.68069	1.57381	2.1711	1.69838	2.54307	1.7228	2.44597	1.72016	2.4788	3.19425	2.28647	1.03843	2.42599	2.44693	2.98711	1.75044	1.16607	1.61364	1.42559	1.27795	1.56402	1.51998	1.77534
W03D2.1	pqn-75	pqn-75_RW11041_20131110_0001_S1	0.935143	0.908147	1.55518	0.699902	1.60466	2.03953	0.816144	1.57536	0.582898	1.77439	0.364573	1.97839	0.755018	2.01629	1.67371	1.41894	2.1023	2.43493	2.39781	1.31911	1.338	1.43687	0.868632	1.61133	1.8036	1.017	1.74094	1.38932	1.52577	1.37813	1.19802	1.22615	1.57525	1.79979	1.53231	0.827281	1.49935	1.81012	2.84581	0.830898	0.885952	0.920995	0.566375	0.781407	0.741073	1.61689	1.62832
R02D3.7	R02D3.7	R02D3.7_RW10796_20130721_0003_S1	4.56301	5.3376	4.97502	5.42404	5.12427	4.8244	6.26206	5.68023	5.16853	5.16853	4.68718	6.08036	5.16853	5.16853	5.16853	5.16853	5.94247	5.82714	5.74067	5.48212	5.16262	4.69588	5.60233	6.33112	4.28581	5.70456	5.70888	5.43702	4.22418	5.1187	5.25595	5.00516	5.21376	5.38449	5.03843	6.05863	6.02731	5.6636	5.96103	5.211	5.80318	5.03281	4.88009	5.38574	4.89947	4.89008	5.67736
R02D3.7	R02D3.7	R02D3.7_RW11460_20131122_0001_S1	3.3542	4.01869	2.89603	3.52109	2.30195	3.21329	3.43604	2.934	3.49804	2.10252	2.64715	2.62105	2.13622	2.35731	2.62065	2.64508	3.06315	2.30375	3.02127	3.77535	4.59031	2.93678	3.82681	2.6099	2.49859	3.68995	2.5549	3.11952	3.30374	3.05696	3.30708	2.88411	2.72626	2.31339	2.59574	2.73537	3.43392	2.89822	3.36712	3.56172	3.23759	3.01421	3.30113	3.33576	2.94176	2.7462	2.30042
R02D3.7	R02D3.7	R02D3.7_SD1673_20131114_0001_S1	2.88825	3.04964	0.71325	1.91776	1.65119	0.833239	2.90265	1.02293	4.14055	2.30644	2.8734	2.61346	2.98398	3.24112	1.35508	3.86036	0.782654	1.82722	1.52941	3.19734	3.15404	0.572668	1.6701	2.56353	0.237384	3.28995	1.17532	3.25188	1.93615	3.53382	0.276806	2.85306	2.49367	1.94515	1.46185	2.45607	0.676065	0.703196	0	0.861775	0	0.887063	0.89146	1.40213	0.618582	1.44545	0.340983
R0336.7	R0336.7	R0336.7_XIL0828_20150101_0002_S1	6.10722	4.05099	7.272	5.93799	7.47732	6.43926	7.5065	7.43194	8.08935	7.48983	7.94123	6.69894	7.53954	5.73097	7.18179	6.96199	6.60298	6.87768	6.64972	6.35848	6.13206	6.9098	6.3125	7.31491	6.08987	7.80011	6.77127	7.4323	7.2585	7.1297	6.16008	7.18294	6.99859	7.69012	7.30768	7.52753	7.27399	7.51527	6.83788	4.05099	4.05099	6.2998	4.05099	7.78163	6.86111	6.21612	5.66133
R04A9.5	R04A9.5	R04A9.5_RW11433_20140910_0002_S1	5.67378	6.67072	6.42734	5.47419	6.02049	5.73697	5.7337	6.28343	5.60461	6.77522	5.68785	6.92945	5.26371	6.96908	6.24168	6.67683	6.4117	6.68453	6.0037	6.99442	6.6372	6.47767	6.63233	6.44106	5.84453	5.83361	6.10873	5.84209	6.58994	6.22987	6.396	6.01794	6.54453	6.41877	6.48855	7.01828	5.85241	6.05753	6.54186	6.47076	6.81975	5.71511	6.2473	5.10702	5.91909	6.49569	5.7353
R04A9.5	R04A9.5	R04A9.5_RW11475_20140108_0001_S1	0	0	0	0	0	0	0	0	0	0	0	0	0	0	3.58391	0	0	0	0	0	0	0	0	0	0	0	0	0	0	3.78404	0	3.30393	0	3.64168	0	2.99737	0	0	0	0	0	0	0	0	0	0	0
R06F6.6	R06F6.6	R06F6.6_RW10961_20130809_0001_S1	0	0	0	0	0	0	0	0.0278496	0	0.01286	0	0	0	0.0223605	0	0.0182832	0	0	0	0	0	0	0	0.404576	0	0	0.015003	0	0	0	0	0	0	0	0	0	0	0	0	0	0	0	0	0.147698	0.0139159	0	0
R10E4.11	R10E4.11	R10E4.11_XIL01167_20150520_0001_S1	0.829948	0.822091	1.67037	0.702371	0.380754	1.47061	1.0235	1.45984	2.1747	0.309886	1.05994	0.443379	1.3147	0.884624	1.15299	0	0	1.43853	2.07982	1.19121	1.68306	2.09595	1.18029	1.69032	1.67478	2.02397	1.13096	0	0.556209	1.05564	1.24911	1.20456	1.37025	3.28209	0.421522	2.09836	0.89188	1.81605	3.23612	1.57805	1.32225	1.54211	0.0942713	0.880635	0.44219	1.8076	1.45156
R11H6.5	R11H6.5	R11H6.5_XIL0821_20141229_0002_S1	3.21011	2.49375	0	1.63563	0.102709	1.86164	2.93179	2.50251	1.53745	0.837874	0.837874	2.55854	0.688313	1.94549	2.16992	0.837874	0	2.17309	0	3.79356	3.48234	0.837874	0.646809	0	0	3.04816	0	3.01712	2.69767	0	3.47184	0	0.837874	0.837874	0	3.64469	0	0	2.48255	3.96893	3.12614	0	3.43574	2.62412	0	2.71451	0.853259
R144.3	R144.3	R144.3_RW10881_20140104_0001_S1	5.50423	5.94165	5.44016	4.94127	4.8732	3.847	5.48443	5.04221	3.64493	4.03005	4.13024	3.07249	2.27671	3.67024	5.12224	4.04296	4.84847	5.0845	3.997	6.01239	6.48949	5.24666	5.0148	4.58183	3.94025	5.79686	4.3607	5.2909	4.08531	4.78562	5.43719	4.75881	4.83514	5.36754	4.57015	5.53373	4.95453	4.80803	4.88657	6.04226	6.00681	5.0698	5.09719	4.89124	4.59943	4.88588	4.55434
R144.3	R144.3	R144.3_RW10883_20140223_0001_S1	6.54581	6.59482	6.28663	5.75744	5.69436	5.51141	6.61861	6.06556	5.96741	5.19649	6.3012	5.35886	6.1224	5.69222	6.2145	5.02049	6.14441	5.68388	6.17462	6.64233	6.68385	6.1917	6.20187	5.5373	5.86387	6.99872	5.29318	6.05536	4.89929	5.85125	5.45953	5.83318	5.14121	6.22076	5.28018	6.78632	5.04436	5.44314	6.28684	6.45716	6.34766	6.40723	6.74897	5.54704	6.11666	5.53787	5.29854
R144.3	R144.3	R144.3_SD1675_20131115_0001_S1	6.28697	6.44133	5.98493	5.8022	5.25178	5.1898	6.70906	5.55142	5.40261	4.93138	5.52557	5.2902	5.366	5.29511	5.97083	5.30668	5.38153	5.07512	5.0888	5.91971	5.98494	5.61158	6.18246	5.20337	5.38955	5.89523	5.19111	5.22451	5.17952	5.18801	5.16585	5.4036	5.03725	5.76224	5.05655	5.81998	5.2812	5.36742	5.33596	6.80549	6.47897	6.17964	6.15774	5.44434	5.43792	5.07104	5.16643
R151.8	R151.8	R151.8_RW11601_20140312_0002_S1	6.41074	5.26083	4.38798	2.45913	2.21643	1.54679	0.653247	2.5199	2.16238	3.3062	2.15005	3.11898	0	2.79457	2.42102	2.5932	3.73182	4.06255	3.88625	5.46787	5.00243	4.20017	1.96612	3.34479	3.8432	1.55398	3.91837	2.20223	2.72929	0	2.87982	0	2.59295	3.59714	3.10503	5.27725	4.11823	4.47269	5.23507	4.93427	4.2294	4.20596	2.13838	1.00933	3.21223	0.769956	0
Y42H9AR.3	rabs-5	rabs-5_XIL0872_20150113_0001_S1	0	0	0	0	0	0	0	0	0	0	0	0	0	0	0	0	0	0	0	0	0	0	0	0	0	0	0	0	0	0	0	0	0	0	0	0	0	0	0	0	0	0	0	0	0	0	0
Y42H9AR.3	rabs-5	rabs-5_XIL0873_20150108_0002_S1	0	0	0	0	0	0	0	0	0	0	0	0	0	0	0	0	0	0	0	0	0	0	0	0	0	0	0	0	0	0	0	0	0	0	0	0	0	0	0	0	0	0	0	0	0	0	0
Y39A1A.5	rabx-5	rabx-5_XIL0608_20140714_0002_S1	0	0	0	0	0	0	0	0	0	0	0	0	0	0	0	0	0	0	0	0	0	0	0	0	0	0	0	0	0	0	0	0	0	0	0	0	0	0	0	0	0	0	0	0	0	0	0
Y39A1A.5	rabx-5	rabx-5_XIL0609_20140711_0002_S1	1.24189	3.72705	0	0	0	0	0	0.726522	0	0	0	0	0	0	0	0	0	0	0	5.67513	2.79031	0	0	0	0	0	0	0.419085	0	0	0	0	0	0	0	0	0	0	0	5.09753	4.60654	0	0	0	0	0	0
C27B7.4	rad-26	rad-26_RW10569_20140621_0001_S1	0	0	0	0	0	0	0	0	0	0	0	0	0	0	0	0	0	0	0	0	0	0	0	0	0	0	0	0	0	0	0	0	0	0	0	1.58015	0	0	0	0	0	0	0	0	0	0	0
C27B7.4	rad-26	rad-26_RW10570_20140620_0001_S1	0	0	0	0	0	0	1.34319	0	0	0	0	0	0	0	0	0	0	0	0	0	0	0	0	0	0	0	0	0	0	0	0	0	0	0	0	0	0	0	0	0	0	0	0	0	0	0	0
Y74C9A.4	rcor-1	rcor-1_XIL0741_1_S1	0	0	0	0	0	0	0.668831	0	0	0	0	0	0	0	0	0.627192	1.24541	0	0.873279	1.29193	0.293033	0.70287	0.630324	0	0.386296	0	0.757188	0.290569	0.953599	0.56161	0.366759	0.986682	1.2025	0.863056	0.489645	1.28845	0	1.96548	1.92593	0	0	0	0	0	0	0	0
T01E8.2	ref-1	ref-1_RW10691_20130425_0001_S1	4.33562	3.11818	3.92519	5.1908	5.8453	2.68788	5.55288	0	7.56403	0	5.39893	0	7.16119	0	5.90813	5.27102	5.28276	7.24778	7.58118	4.96038	4.14308	4.49753	4.5896	7.20867	0	5.99841	0	8.07444	3.43194	6.4755	1.59436	8.1994	4.02668	5.49426	5.67803	4.23926	7.0253	8.42848	7.9842	4.92498	3.4882	5.8954	4.428	5.29163	7.5741	3.31292	0
T01E8.2	ref-1	ref-1_RW10691_20130807_0001_S1	7.15093	6.0504	6.71797	6.67418	8.73426	5.79341	7.7659	5.39567	8.94518	6.39179	7.08161	4.2093	8.68416	6.43099	7.38025	7.25509	8.92972	10.1652	9.6129	7.20842	6.60242	7.09447	6.63914	9.48686	6.31802	6.48551	5.00523	8.75723	5.67876	4.07131	5.42036	5.81019	6.23104	7.06973	8.01931	7.97919	8.61705	9.96373	9.71682	7.09748	6.57643	7.64192	6.43153	8.79419	7.28228	5.91116	3.8843
T01E8.2	ref-1	ref-1_RW11510_20130929_0001_S1	0.153903	0.409127	0.00475888	0.205412	2.93757	0.0126849	1.82176	0.0214877	4.02241	0.262692	1.64687	0	3.44544	0.0600398	0.489203	0.300534	2.48434	3.91478	5.13219	0.38735	0.361824	0.0246602	0.160145	3.3886	0.363948	0.0457839	0.112912	4.27564	0.109531	2.08028	0	4.42922	0.0105449	0.851051	0.38341	0.0866475	3.1121	5.55195	5.13219	0.0980007	0.0612448	0.756371	0.236949	3.45616	0.249806	0.02545	0.00354198
T01E8.2	ref-1	ref-1_RW11510_20130929_0002_S1	0	0	0	0	5.72488	0	2.7213	0	5.92728	0	2.69706	2.47574	5.52712	0	0	0	4.08314	6.60659	6.45333	0	0	0	0	5.06059	0	0	0	5.12935	0	2.61647	0	5.37423	0	0	0.0889319	0	3.80471	6.20771	6.28563	0	0	2.743	1.93891	5.59788	3.27257	0	0
C47C12.3	ref-2	ref-2_RW10631_20140902_0001_S1	0	0	0	0	0	0	0	0	0	0	2.01563	0	3.86332	0	4.47685	0	0	0	0	0	0	0	0	0	0	0	0	0	0	0	0	1.7304	0	5.86083	0	0	0	0	0	0	5.79744	0	0	0	0	0	0
F11A10.2	repo-1	repo-1_RW11152_20131231_0001_S1	5.35147	5.18484	4.87783	4.78343	4.2644	3.94858	4.10225	3.75407	4.42895	4.46694	5.01998	4.60473	4.67467	4.73472	5.09321	4.77696	4.58177	4.96538	5.03647	5.06015	5.02518	4.31882	4.311	3.95479	3.73311	4.31958	3.61025	4.3434	4.41739	4.52886	4.13618	4.36263	4.41039	5.07695	4.13407	4.7514	4.43137	4.36366	4.80511	4.9643	5.13845	4.79133	4.67497	4.37241	4.39938	4.46384	3.64299
K01G5.1	rnf-113	rnf-113_RW10947_20141009_0002_S1	4.23735	3.7204	0	0	1.53071	0	0	1.26758	1.54833	0	0	0	0	0	0	0	0	2.7898	0	3.63986	3.33205	0	0	1.49741	0.16788	0	0	0	0	0	0	0	0	0	0	4.77667	0	0	0	3.09159	2.04058	0	1.85544	1.28957	0	0	0
K01G5.1	rnf-113	rnf-113_RW10948_20130421_0001_S1	3.78135	4.87896	1.9552	3.30488	3.26805	0.0395202	2.26008	0	1.55671	1.80508	0.567387	0	0	0	4.20614	0.602404	0	0	0	4.15736	4.50041	3.88243	2.62312	4.10321	4.02593	5.43786	2.42671	5.11011	4.28959	4.5523	3.94887	4.7218	3.56985	4.63338	3.2685	0	3.23899	3.32352	2.24772	4.84237	4.06068	3.4619	3.7882	3.5554	3.44096	0	0
K01G5.1	rnf-113	rnf-113_RW10948_20140222_0001_S1	5.14116	4.48236	2.15407	3.45793	3.13131	2.13782	4.78765	3.36299	4.36589	5.86737	4.16467	5.44553	4.27374	5.45947	5.49702	5.13867	4.28028	4.24813	4.69742	6.06493	4.77222	5.03745	5.32383	5.11914	4.90491	5.74999	4.66787	5.96943	2.16493	5.34869	1.82138	5.5153	0.602851	5.75819	2.61579	4.7285	1.76878	3.72736	4.49301	3.04137	4.30034	3.24692	3.01971	3.39279	3.26982	3.31424	0
K01G5.1	rnf-113	rnf-113_SD1698_20140512_0002_S1	3.62089	3.30354	0.852971	3.61171	2.39404	3.23895	4.30205	2.57329	4.02278	3.63382	4.04777	1.53736	4.16146	3.7768	4.00673	3.49483	3.09797	2.12374	2.73812	3.97091	3.8955	0.215472	4.20682	1.8761	1.90775	4.32232	4.40187	4.07881	3.28774	4.87826	3.60848	4.23744	3.41974	3.96065	3.25123	2.17301	2.07267	2.76786	3.36846	3.90899	3.34822	3.4209	3.57623	3.9282	3.22739	3.7942	2.35197
K01G5.1	rnf-113	rnf-113_XIL222_20160908_001_S1	0	0	0	0	0	0	0	0	0	0	0	0	0	0	0	0	0	0	0	0	0	0	0	0	0	0	0	0	0	0	0	0	0	0	0	0	0	0	0	0	0	0	0	0	0	0	0
B0414.2	rnt-1	rnt-1_XIL0188_20140104_0001_S1	2.94106	2.16613	4.03151	2.11423	2.90354	0.882373	0.491767	1.96326	0.300794	1.59814	2.08035	1.53439	0	2.16644	2.12036	2.21636	2.59309	2.25788	0.588417	3.68262	3.03233	0.828986	2.17026	0.66609	2.00175	3.23332	1.65929	2.2589	0	3.21334	0.273494	2.55448	0.458213	2.62119	0.237687	2.36218	2.25889	3.10512	0.657368	2.81421	2.85163	3.55949	1.50419	4.18619	2.5361	2.86615	0.366128
B0414.2	rnt-1	rnt-1_XIL0189_20141110_0002_S1	0	0	0	0	0	0	0	0	0	0	0	0	0	0	0	0	0	0	0	0	0	0	0	0	0	0	0	0	0	0	0	0	0	0	0	0	0	0	0	0	0	0	0	0	0	0	0
T23G5.6	saeg-2	saeg-2_RW10608_20131228_0001_S1	3.03091	3.25703	1.86576	2.58085	0.979369	0.962047	3.38525	2.16505	2.2284	3.74737	1.83796	2.58126	2.1164	2.58488	1.24249	3.05653	2.2189	3.00509	2.80836	2.66485	2.5241	1.72443	1.8479	1.99361	1.90995	3.37827	2.48866	3.22152	2.63405	2.48328	2.53146	2.45983	2.51694	1.3125	2.54802	1.19791	2.43026	3.01605	3.42723	2.77819	2.51664	1.48775	2.47649	1.65775	2.7921	2.28086	2.32822
T23G5.6	saeg-2	saeg-2_RW10683_20130518_0001_S1	4.1699	4.34561	1.36679	4.05525	3.25348	2.14386	3.61264	4.3251	3.25115	3.74645	2.75191	3.46771	2.37285	3.48406	1.71713	3.31655	2.18408	2.7449	3.05072	3.7963	3.7648	3.31116	3.4816	2.69032	3.43	3.86516	4.59837	3.59742	3.96295	3.08315	3.17753	3.93907	3.05753	1.62539	2.98039	1.60948	3.08283	2.39867	2.69795	4.43155	4.30105	3.78684	3.52175	4.07313	3.11889	2.78273	3.64097
T23G5.6	saeg-2	saeg-2_RW10683_20130518_0003_S1	4.09531	4.51842	2.68851	3.51465	2.08664	2.48295	3.58935	3.90879	1.94837	3.45312	3.06849	3.46817	2.08084	3.15736	0.289278	2.12604	2.33217	3.02211	3.52132	3.60024	3.80956	2.87742	3.31006	1.79806	2.99373	3.2339	3.69712	2.32967	3.60163	3.37539	3.04982	2.70942	3.16421	2.08177	1.64497	1.58633	2.59276	3.31115	3.65578	3.83101	4.16223	2.84904	3.11202	2.91117	2.55193	2.51842	3.15774
T23G5.6	saeg-2	saeg-2_XIL231_20160919_001_S1	4.87951	5.18621	2.60511	4.43171	2.63742	2.35331	4.04018	5.02334	2.43247	3.81141	4.17268	2.99654	2.11042	3.87285	5.15636	3.4644	4.33239	4.3923	3.76202	4.03117	4.51788	3.23419	3.90074	2.41969	1.52713	3.81068	3.4977	3.23933	2.42657	2.99941	3.06278	2.94018	3.44885	3.10251	2.3179	2.37163	3.64989	3.77894	3.52591	4.58935	4.60772	4.01449	3.72015	3.84647	3.34519	3.70009	4.25428
T23G5.6	saeg-2	saeg-2_XIL231_20160919_002_S1	4.75727	2.47603	3.80207	4.34387	0.534701	2.54251	4.08136	4.63621	3.58516	7.06224	3.77308	5.28756	4.2608	4.24844	4.29477	4.06192	3.68881	4.61116	3.86885	4.5979	5.67081	3.8592	4.88874	3.16003	3.28959	4.20235	4.08899	4.66015	3.38084	4.25269	4.4716	2.57174	2.99539	1.30949	2.05637	2.36987	3.47849	3.92401	4.90333	5.35407	4.57089	4.1619	4.32903	3.17123	3.01069	3.03528	3.77829
Y47D3B.7	sbp-1	sbp-1_XIL0201_20140326_0002_S1	3.28265	3.72211	3.33174	3.11097	3.15773	3.51749	2.96672	3.75922	3.18445	3.96237	3.25929	3.41783	2.60269	3.73454	2.57606	3.06749	2.99967	2.90763	2.50158	4.04003	3.80634	3.90901	3.62596	3.03962	3.60217	3.38091	3.96142	3.16266	3.86312	3.40926	4.83151	3.21465	3.95829	2.88043	3.35876	2.49017	3.14746	3.43129	2.72363	3.61386	3.1136	3.39666	3.11698	2.99954	2.96154	3.10052	3.09432
Y47D3B.7	sbp-1	sbp-1_XIL0202_20140804_0001_S1	3.74872	4.02561	3.48891	3.5013	3.67385	3.23797	4.02456	3.0505	3.70716	3.37647	3.26356	2.45611	2.78375	2.89815	3.64101	3.41739	3.04658	3.38613	3.33461	3.12439	3.48405	4.00112	3.1888	3.06293	3.14767	3.72072	2.60569	2.61588	2.75636	2.38758	3.11063	3.28407	2.89302	3.07111	2.95037	2.7194	3.01258	3.63659	3.71336	3.84029	3.66326	4.04284	3.36663	3.70752	3.48763	3.99532	2.81232
F52E10.1	sdc-1	sdc-1_XIL0485_20140528_0002_S1	2.91987	3.53239	1.05684	2.14449	2.06797	1.87367	1.97339	0.54948	1.49594	2.92787	2.28913	2.84883	0.456954	2.58375	2.44932	1.33344	2.66523	2.75381	2.87786	3.02035	3.57815	0.268536	3.10596	0.573722	1.75764	2.23735	1.7029	0	0.934942	1.01399	1.39502	0.00501233	2.51554	0	1.17817	0	2.00697	1.76976	2.92658	3.23508	1.93874	2.77122	3.24533	2.26682	2.2967	2.18841	0.788708
F52E10.1	sdc-1	sdc-1_XIL0486_20140524_0002_S1	3.06011	4.18285	1.32605	3.64218	1.25654	1.9315	3.44964	1.47356	3.02016	1.70813	4.01544	2.42487	3.73429	2.62653	2.99251	2.34933	2.84768	2.16939	3.00265	2.93294	4.0105	2.41745	3.54424	2.30404	1.20115	3.63591	2.12473	2.6509	3.17363	3.54148	2.14975	3.1483	2.28845	3.03594	2.50638	2.24041	1.98661	1.96675	1.57334	3.7116	3.92142	3.22607	3.4352	3.56378	4.05591	2.99261	1.83271
C35C5.1	sdc-2	sdc-2_RW10648_20140905_0002_S1	5.28796	6.36087	3.97139	5.42239	4.48963	4.53658	4.97098	5.1596	5.4938	5.07801	5.48252	4.86618	4.70183	4.98893	4.3487	4.25448	4.51852	4.5095	4.54153	4.93177	5.5167	3.74708	5.10165	3.91336	3.54629	4.36613	4.57418	4.27866	4.56949	4.35405	4.23839	4.35482	4.4344	3.23233	4.09978	2.58115	3.79189	4.0153	4.30999	5.76116	5.49431	4.65396	5.65646	5.15835	5.44771	5.24817	4.03635
C35C5.1	sdc-2	sdc-2_RW10649_20131030_0003_S1	3.20449	4.34557	2.92389	3.6746	2.85089	2.45959	3.31776	3.12764	2.77715	2.9174	2.9423	2.80914	3.00173	2.77291	2.34322	3.20269	2.87063	3.14842	3.4012	3.42737	3.81617	2.40039	3.54244	2.1288	2.02178	2.05039	2.83155	1.9817	2.41318	1.85962	2.28795	1.63135	2.49991	1.47541	2.47508	2.40008	2.28417	2.16661	2.54756	3.65644	3.21022	2.58066	3.66677	2.6914	3.15594	2.93736	2.09279
C25D7.3	sdc-3	sdc-3_XIL0713_20141110_0001_S1	2.48692	1.79504	1.83381	2.0784	2.39951	0	1.88302	0	2.76786	2.73031	3.2197	2.75972	3.28129	3.24502	2.06797	2.59387	0.954414	0.86489	2.7897	2.53381	4.16506	2.10296	1.49791	1.06808	0	2.36657	1.77695	2.07204	1.70476	3.47566	1.69843	3.13932	2.98754	2.54195	0.977942	1.05493	1.3316	1.90847	3.38951	2.68657	1.59268	1.99001	1.06969	2.55544	1.68905	2.16748	1.18605
ZK892.7	sdz-38	sdz-38_RW10761_20140916_0001_S1	6.68865	4.74291	4.81568	5.45294	5.0453	4.67396	5.31904	5.10196	6.01452	5.02567	5.61231	5.63168	6.11876	5.94398	5.45019	5.67275	6.23911	6.5134	5.74595	6.93328	6.56491	5.91852	5.28795	5.1391	5.1082	4.88836	5.48242	5.71933	5.32166	6.05386	6.08816	6.08224	5.95334	5.61048	6.36346	6.35968	6.41044	6.27682	5.94962	6.49751	6.03993	5.83006	5.45921	5.33832	5.36499	5.05326	5.20204
ZK892.7	sdz-38	sdz-38_RW10784_20140512_0001_S1	6.92181	6.26654	5.58702	5.44667	4.11038	4.71923	5.3594	4.52494	5.85332	4.86544	5.8496	4.66549	5.75372	4.56925	4.88933	4.70477	5.06188	5.43621	4.13148	7.35987	6.09183	5.80238	5.19129	4.82109	4.80597	5.13136	4.93425	5.55238	4.56101	5.52423	4.51144	5.48177	4.64585	5.11217	4.48107	5.31255	4.93251	4.728	4.03735	6.61362	6.10961	6.09411	5.37238	5.43143	4.49271	4.54485	4.34033
F19B10.9	sea-1	sea-1_RW10495_20130820_0001_S1	3.62723	3.76149	3.03131	3.50496	3.65805	3.03037	3.35478	3.12213	2.91845	3.13918	3.105	3.58472	2.27808	3.08567	3.13542	2.63712	3.1465	3.1985	3.41839	3.66949	3.71981	3.03191	3.86004	2.79591	3.18733	2.99526	3.19239	3.05619	2.72663	2.09919	2.69448	1.75829	3.17313	2.84137	2.45014	2.80606	2.4353	2.41559	3.13403	3.7742	3.58096	3.97152	3.70371	3.59036	3.52437	3.16774	2.3785
F19B10.9	sea-1	sea-1_RW10495_20130820_0002_S1	2.83889	3.48651	2.76497	2.8647	2.71796	2.30033	2.59355	3.43814	1.44422	1.56982	1.90752	0.515181	1.12194	1.15298	1.4267	0	0	1.58405	2.01885	3.48278	3.48164	3.39313	3.69998	3.06296	2.99343	2.98717	3.63864	1.77431	2.5681	1.40253	2.62853	1.19865	2.07294	1.58649	2.20683	2.32729	1.68201	1.68671	2.22824	3.29393	3.33625	2.97634	2.89701	2.55175	2.94301	2.49014	2.21349
F19B10.9	sea-1	sea-1_RW10496_20130828_0002_S1	0.561043	0.432367	0.315534	0.540774	0.223132	0.0638538	0.238273	0.240539	0.245004	0.423709	0.174188	0.538256	0.234832	0.412699	0.344841	0.437396	0.358072	0.44648	0.608631	0.223342	0.12652	0.24196	0.388479	0.333677	0.126913	0.190884	0.148563	0.131635	0.259922	0.167904	0.32415	0.122097	0.369377	0.470168	0.17276	0.269895	0.304748	0.378562	0.222151	0.658798	0.336714	0.893168	0.477831	0.662576	0.33935	0.0471097	0.118828
F19B10.9	sea-1	sea-1_RW10497_20130830_0003_S1	2.33704	1.77147	2.8722	2.34631	2.82171	2.98289	1.82039	2.93068	1.87079	2.91216	2.41894	3.25245	2.26972	3.63561	2.97512	3.4124	3.37562	3.52911	3.4031	1.66039	1.95101	2.19226	1.39316	2.40701	2.27955	1.47857	2.76803	1.2835	2.61406	0.973814	2.4257	1.00594	3.06228	3.01366	2.78895	2.0262	2.94855	3.10766	2.54433	2.36706	2.10897	2.18542	1.97389	2.14077	2.1441	2.42774	2.78043
C32E12.5	sem-2	sem-2_XIL0147_20140920_0001_S1	0	0	0	0	0	0	0	0	0	0	0	0	0	0	0	0	0	0	0	0	0	0	0	0	0	0	0	0	0	0	0	0	0	0	0	0	0	0	0	0	0	0	0	0	0	0	0
C32E12.5	sem-2	sem-2_XIL0153_20140120_0001_S1	3.53246	3.0282	2.97153	1.90791	4.71866	0	3.31011	0	2.71467	0	4.0238	0.870684	3.75583	0	5.01963	5.38602	4.2307	5.26747	2.51141	3.79989	2.85805	5.42037	0	4.70954	0.140828	3.85631	0	2.57622	0	1.91739	0	0.472733	0	3.89758	1.8535	4.44851	1.74955	4.14364	0.986786	3.67996	3.24981	4.08602	1.28819	4.38971	1.51423	2.51406	0
F15C11.1	sem-4	sem-4_RW10466_20141127_0003_S1	0	0	0	0	0	0	0	0	0	0	0	0	0	0	0	0	0	0	6.12733	0	0	0	0	0	0	0	0	0	0	0	0	0	0	0	0	0	4.71799	5.6553	6.27742	0	0	0	0	0	0	0	0
T12D8.1	set-16	set-16_RW11107_20140520_0002_S1	0.983203	0	1.83143	0	0.842379	0.51994	0.924307	0	0	0	1.13408	1.00395	1.40309	0.640444	0.916572	0.165764	0	1.70299	0.712172	1.17629	1.12791	2.14013	1.92203	2.03142	0	2.93807	2.14093	2.04467	0.932246	2.82303	0	1.11635	2.93399	0	0.757635	0	0	2.58074	0	0	0.805735	2.54542	1.71252	2.66297	1.9593	1.97103	1.33173
T21B10.5	set-17	set-17_XIL0554_20140626_0002_S1	0	0	0	0	0	0	0	0	0	0	0	0	0	0	0	0	0	0	0	0	0	0	0	0	0	0	0	0	0	0	0	0	0	0	0	0	0	0	0	0	0	0	0	0	0	0	0
F15E6.1	set-9	set-9_XIL0339_20140307_0001_S1	2.7057	1.60108	3.42817	2.01883	3.39718	1.8455	2.94223	4.60987	2.59609	1.61636	0	0.186257	0	3.02467	3.05816	0.393796	0	3.77381	2.25592	0.236248	2.02791	3.86578	2.58874	4.27878	3.57476	3.04342	3.69132	4.1351	2.41033	0	0	0.123772	2.87179	1.9214	0	0.509793	4.34719	3.10415	0	0.942622	0.709326	3.64811	3.22958	2.40638	3.3839	3.95506	2.8953
F44A6.2	sex-1	sex-1_RW11612_20140507_0002_S1	4.89501	5.05577	4.99985	4.49345	4.31082	4.46811	3.50486	4.07896	3.24088	4.94517	3.17964	5.07726	3.24817	5.20302	3.81443	5.21529	5.16055	5.66867	5.3663	5.90505	5.12606	4.93503	4.63497	4.94125	4.80169	4.84834	4.25585	2.43955	5.05806	4.86272	5.17195	4.90504	5.40885	3.91193	5.12733	6.01973	5.47258	5.57204	5.52689	5.70994	4.94585	5.23247	4.56301	4.28082	4.14657	3.99751	4.46576
T19E7.2	skn-1	skn-1_OP178_20160829_001_S1	0	0	0	0	0	0	0	0	0	0	0	0	0	0	0	0	0	0	0	0	0	0	0	0	0	0	0	0	0	0	0	0	0	0	0	0	0	0	0	0	0	0	0	0	0	0	0
W02H5.7	sknr-1	sknr-1_XIL0844_20150110_0001_S1	0	0	0	0	0	0	0	0.136341	0	0	0	0	0	0	0	0	0	0	0	0	0	0	0	0	0	0	0.920908	0	0	0	0	0	0	0	0	0	0	0	0	0	0	0	0	0	0	0	0
W02H5.7	sknr-1	sknr-1_XIL0845_20150106_0002_S1	0	0	0	0	0	0	0	0	0	0	0	0	0	0	0	0	0	0	0	0	0	0	0	0	0	0	0	0	0	0	0	0	0	0	0	0	0	0	0	0	0	0	0	0	0	0	0
Y59A8B.13	slr-2	slr-2_XIL0724_20141113_0002_S1	3.35338	5.00622	4.13293	3.83841	5.1128	5.6573	3.78895	5.2988	4.16398	5.43449	3.40471	3.92098	0	2.75305	0	2.24086	0	0	1.3137	4.15902	5.18029	3.98966	2.76268	4.62094	3.50448	5.69172	5.48676	4.38245	4.32439	4.66983	6.31499	5.47247	6.22877	4.3608	3.66478	7.68453	4.92963	6.29424	3.00243	4.89874	3.60425	3.93176	3.58202	3.61144	4.20973	3.23525	4.3982
Y59A8B.13	slr-2	slr-2_XIL0726_20141120_0002_S1	0	0	0	2.03318	0	0	0	0	0	0	0	0	0	0	0	0	0	0	0	0	0	0	0	0	0	0	0	0	0	0	0	0	0.916147	0	0	0	0	0	0	0.094033	0.500226	1.1114	0.185003	0	0	0	0
Y59A8B.13	slr-2	slr-2a_XIL0466_20140506_0001_S1	0	3.88999	0	0	3.24418	0	5.20155	0	5.73914	0	3.76615	5.89837	4.95738	0	3.36279	1.66401	5.35598	0.521322	0	0	0	0	0	0	0	4.7885	0	1.8127	0	2.28744	0	0	0	0	0	0	5.82338	0	0	0	0	0	0	0	0	0	0
R13F6.9	sma-3	sma-3_XIL0197_20140729_0001_S1	4.89368	4.89466	2.1393	3.38411	0	0	0	0	0	0	0	0	0	0	0	0	0	0	0.795786	5.40101	5.98871	4.65696	3.89305	0	0	1.89232	0	0	0	0	0	0	0	0	0	0	0	0	2.13786	5.04794	4.87398	3.53115	0	0	0	0	0
R13F6.9	sma-3	sma-3_XIL0198_20140213_0001_S1	2.90156	3.65341	0	0	0	0	0	0	0	0	0	0	0	0	0	0	0	0	0	1.3014	4.17908	0	0	0	0	0	0	0	0	0	0	0	0	0	0	0	0	0	0	3.94577	3.42125	3.16197	3.29605	0	0	0	0
T05A10.1	sma-9	sma-9_RW11365_20130627_0003_S1	4.01307	4.53528	0.897739	2.53499	0.237966	2.48606	0.659034	1.93769	1.53566	3.78839	2.34483	4.60209	0.255457	3.84523	2.33812	1.84203	3.50951	3.9259	3.24523	4.08418	4.93712	4.45354	3.06168	4.84354	4.65964	0.900147	5.18238	0.203196	3.20174	0.912672	3.16307	3.23736	4.43167	1.40831	3.91042	0.304576	2.96503	3.53754	2.82662	4.07675	3.78538	3.44809	2.34528	0.115875	0.432947	1.43288	4.0998
T05A10.1	sma-9	sma-9_XIL226_20160919_S1	6.27687	6.78549	5.83505	6.26569	6.07747	5.2962	6.09102	4.92395	4.19008	5.62331	5.50244	5.25363	5.68813	5.21689	4.39373	5.66131	5.16882	5.50801	5.35005	6.06681	6.30569	5.72948	5.99364	5.17686	4.47939	5.21037	3.47725	5.20395	4.76575	5.45085	5.0002	5.65519	5.12081	4.70829	5.16417	4.98807	4.6543	4.80115	4.52183	6.73872	6.10609	5.82979	6.52659	5.75527	5.26619	5.67676	5.94603
T05A10.1	sma-9	sma-9g_RW10716_20130724_0001_S1	6.94021	7.34415	2.79306	5.55083	5.71246	6.60157	6.56075	5.40866	6.7503	7.26255	6.59292	5.62528	2.39779	4.26125	5.86935	4.91737	5.3354	6.75262	5.235	7.52217	7.60815	5.4186	4.8062	3.20233	5.29612	0	2.72428	4.60351	6.94542	3.14092	6.82553	3.85429	7.26724	6.42396	3.18567	2.78848	0	5.55637	5.38253	7.34828	7.51108	4.88299	6.33035	2.47246	6.34668	4.0035	0
T05A10.1	sma-9	sma-9g_RW10716_20130724_0003_S1	6.06862	6.37968	5.89042	5.54237	3.25698	4.60535	4.65555	7.07535	4.88618	6.93086	3.90894	6.02863	5.5922	2.1827	6.3816	1.44294	6.71946	6.02383	5.48319	6.7937	6.55514	6.21637	6.10288	5.4392	6.58189	5.93195	6.85979	5.64094	4.453	0	6.06197	6.22127	4.66798	5.68821	6.13377	4.22154	2.86104	4.20101	5.36541	6.323	5.64898	3.07525	5.42846	5.43385	3.52748	3.61134	7.05806
T05A10.1	sma-9	sma-9k_RW10698_20130923_0003_S1	3.37057	4.00339	3.7535	3.82682	3.09992	2.40491	4.04181	2.96705	3.66994	3.53353	3.95175	3.6469	3.8304	3.63732	3.32829	3.69689	2.71779	3.90237	2.99674	4.5626	5.01948	4.27273	4.86228	4.36433	3.46277	4.77178	3.79462	4.48581	3.46278	4.04282	3.78201	4.34718	4.07671	3.63374	4.07854	3.47158	3.68268	3.99718	3.44036	3.74936	4.29925	4.29437	4.29546	4.38131	3.95841	3.40263	3.16778
T05A10.1	sma-9	sma-9k_RW10699_20130725_0003_S1	2.63439	3.96247	2.5375	3.6685	2.63671	1.81302	4.08786	2.64974	3.078	1.06166	2.70284	0.807355	2.92297	1.61449	3.243	2.96469	2.88584	1.56686	1.34225	2.96169	4.87648	1.73391	3.83983	2.22894	2.33045	3.47637	3.12827	3.72754	1.51283	2.13869	0	3.33082	3.46633	3.43604	0	0	1.65229	1.79195	2.24545	3.81978	3.03972	3.42285	2.34374	3.95543	3.74106	2.95633	1.28839
R07E5.3	snfc-5	snfc-5_XIL0497_20140524_0001_S1	0	0	0	0	0	0	0	0	0	0	0	0	0	0	0	0	0	0	0	0	0	0.534481	0	0	0	0	0	0	0	0	0	0	0	0	0	0	0	0	0	0	0	0	0	1.82636	0	0	0
R07E5.3	snfc-5	snfc-5_XIL0498_20140520_0001_S1	0.789028	0	0	0.454277	0	0	0	2.16825	0	0	0	0	0	0	0	0	0	0	0	0	0	0	0	0	0	0	0.243737	0	0	0	0	0	0	0	0	0	0	0	0	0	0	0	1.36535	0.539465	0.194765	0	0.454042
M04G12.4	somi-1	somi-1_XIL0577_20140717_0002_S1	0	0	0	0	0	0	0	0	0	0	0	0	0	0	0	0	0	0	0	0	0	0	0	0	0	0	0	0	0	0	0	0	0	0	0	0	0	0	0	0	0	0	0	0	0	0	0
M04G12.4	somi-1	somi-1_XIL0761_20141214_0002_S1	0	0	0	0	0	0	0	0	0	0	0	0	0	0	0	0	0	0	0	0	0	5.22066	0	0	0	0	0	0	0	0	0	0	0	0	0	0	0	0	0	0	0	0	0	0	0	0	0
M04G12.4	somi-1	somi-1a_RW10662_20130916_0003_S1	0.439379	0.597342	0.700575	0.641142	0.745303	1.67455	0.988599	0.620746	0.750727	0.961156	0.960555	0.813365	1.35813	1.88777	1.42343	1.37515	2.08601	1.75596	0.989369	0.671058	0	0.397992	1.41909	0.748439	0.975862	0.703645	0.299571	0.871204	0.374887	0.906922	1.25115	1.94984	2.25376	1.32647	1.3936	0.753609	1.94234	1.4087	0.989369	0.541287	0.491506	1.19588	1.53115	1.03457	0.973835	0.711751	0.343114
M04G12.4	somi-1	somi-1b_SD1640_20140108_0001_S1	5.87485	5.953	5.97819	5.93098	5.27108	5.70579	5.63068	5.66509	5.46229	5.69596	5.76669	5.99888	5.89078	6.26154	5.76451	6.68231	6.5353	6.58455	6.26899	6.07934	5.83818	5.78999	6.16794	5.43868	6.06025	5.8391	5.83027	5.68296	5.99544	5.6733	6.1555	5.88445	6.46804	6.18902	6.76092	6.22484	6.8333	6.82258	6.46896	5.87395	5.91917	5.92699	6.01084	6.04251	5.85603	5.67837	5.7565
M04G12.4	somi-1	somi-1b_XIL0570_20140625_0001_S1	2.75245	3.68761	3.12508	1.4185	4.86808	2.28237	4.24232	0	4.22205	3.0423	4.46065	4.80462	4.23215	3.87793	4.80543	3.19839	3.29575	4.64536	4.82232	3.12421	3.26741	4.4749	2.72406	2.7252	0	4.6883	0	4.90874	3.7402	4.74059	0	4.5296	1.00249	4.78104	0	5.24385	4.51296	4.14551	3.53424	3.59035	3.65121	4.51363	0	4.01556	3.51732	4.82646	0
K08A8.2	sox-2	sox-2b_RW11425_20130316_0002_S1	0	0	0	0	0	0	0	0	0	0	0	0	0	0	0	0	0	0	0	0	0	0	0	0	0	0	0	0	0	0	0	0	0	0	0	0	0	0	0	0	0	0	0	0	0	0	0
K08A8.2	sox-2	sox-2b_RW11425_20130316_0004_S1	0	0	0	0	0	0	0	0	0	0	0	0	0	0	0	0	0	0	0	0	0	0	0	0	0	0	0	0	0	0	0	0	0	0	0	0	0	0	0	0	0	0	0	0	0	0	0
F40E10.2	sox-3	sox-3_XIL068_20131221_0002_S1	0	0	0	0	0	0	0	0	0	0	0	0	0	0	0	0	0	0	0	0	0.0574309	0	0	0	0.175252	0	0.798832	0	0	0	0	0.907049	0	0.811936	0	0.0275367	0	0	0	0	0	0	0	0	0	0	0
F40E10.2	sox-3	sox-3_XIL069_20131121_0001_S1	0.0973239	0	0.0512687	0	0.0823909	0.074472	0	0.16842	0.354766	0.506514	0	0.0120979	0.605925	0.0279058	4.8419	1.0707	0.597295	0.773678	0.60606	0.15554	0.514952	0.189928	1.68551	0.683984	1.96996	1.42764	0.454563	1.46918	0.357356	1.28772	0.624181	1.74037	0.695545	4.5181	0.548293	1.17088	0.896147	1.09005	0.660883	0	0	0.132715	0	0.230076	0.109569	0.375037	0
C12D12.5	sox-4	sox-4_XIL0296_20140815_0001_S1	0	0	0	0	0	0	0	0	0	0	0	0	0	0	0	0	0	0	0	0	0	0	0	0	0	0	0	0	0	0	0	2.21537	0	0	0	0	0	0	0	0	0	0	0	0	0	0	0
D1014.8	spr-1	spr-1_RW10797_20140314_0001_S1	2.75061	0	0	2.52804	1.33196	0	3.18421	0.604717	0	4.04062	2.27835	1.21807	2.27572	0	3.57007	1.99683	4.42874	0.852502	3.86537	3.68984	3.39069	1.39611	3.38368	3.24759	2.7369	3.65486	0	2.67378	0	1.34507	0	2.7984	0	3.425	1.02537	3.65042	2.60304	0	2.08463	3.80384	4.24938	3.34524	2.18263	2.56399	2.99411	4.62684	5.22905
C07A12.5	spr-3	spr-3a_XIL01021_20150401_0002_S1	1.61208	2.11727	0.10861	1.91588	0	0	1.64183	1.74114	2.65525	4.0549	4.17344	2.98625	4.05084	3.76735	3.26817	3.45318	2.99567	2.97069	2.07565	2.21103	2.74034	1.07011	1.63029	1.46395	0.563407	1.32067	2.2912	2.12839	2.64852	3.77786	4.06456	3.83144	3.63263	3.16774	3.14465	2.87598	3.37229	4.16428	2.81749	2.41058	2.34649	2.44901	2.57872	2.69518	1.78433	2.04416	2.36755
C09H6.1	spr-4	spr-4_RW11771_20130910_0002_S1	4.28273	2.10442	1.70664	1.5263	0.52437	0	0.762959	1.60092	0	0.351474	1.73823	0.153741	0.334435	0.776254	0.737981	0.90357	0.496232	1.72696	1.50639	4.5123	3.46259	1.00931	1.46873	0.413363	0	0.249553	0.88162	0.607871	0	0.0807289	0	0.0560643	0	3.25712	0.495611	2.95155	0	0	1.06205	5.6272	5.37156	0.385651	1.25647	1.18438	1.90334	1.31317	0
F45H11.1	sptf-1	sptf-1b_SD1637_20140329_0001_S1	0	0	0	0	0	0	0	0	0	0	0	0	0	0	0	0	0	0	0	0	0	0	0	0	0	0	0	0	0	0	0	0	0	0	0	0	0	0	0	0	0	0	0	0	0	0	0
T22C8.5	sptf-2	sptf-2_XIL0237_20140227_0001_S1	0	0	0	0	0	0	0	0	0	0	1.57312	0.399109	0	0	0.0316519	1.59921	0	0	0	0	0	0	0	0	0	0	0	0	0	0	0	0	0	0	0	0	0	0	0	0	0	0	0	0	0.970893	0	0
T22C8.5	sptf-2	sptf-2_XIL0255_20140729_0001_S1	0	0	0	0	0	0	0	0	0	0	0	0	0	0	0	0	0	0	0	0	0	0	0	0	0	0	0	0	0	0	0	0	0	0	0	0	0	0	0	0	0	0	0	0	0	0	0
ZK686.4	snu-23	snu-23_OP528_20160814_1_S1	0	2.04335	0	0	0	0	0	0	0	0	0	0	0	0	0	0	0	0	2.46701	1.769	2.77456	0	0	0	0	0	0	0	0	0	0	0	0	0	0	0	0	0	0	0	2.55443	0	0	0	0	0	0
C01B7.1	sup-37	sup-37_RW10430_20141107_0001_S1	5.25744	5.88433	5.16199	5.53023	5.023	4.84374	5.0014	3.74758	5.23886	1.85928	5.34095	2.59661	5.37972	4.33288	4.15721	3.97532	3.55986	2.58593	5.41573	5.90182	5.9786	5.42759	5.92354	5.03401	4.02782	5.3274	4.47823	5.42475	4.51372	5.51536	4.2289	5.0389	5.28079	4.1133	4.9402	4.5218	4.68538	5.25809	5.57753	5.99354	5.96996	5.96666	5.56531	5.36551	5.3278	4.72902	4.9675
C01B7.1	sup-37	sup-37_RW10431_20131126_0001_S1	4.42626	5.83259	5.72257	4.1345	4.75683	5.24209	5.51589	0	5.53647	3.89769	5.59049	3.69522	5.63601	4.54001	4.41625	4.47179	0	2.22555	4.25165	4.42562	6.09137	4.5316	6.06367	4.39257	0.467637	5.52976	4.56017	5.64866	3.58139	4.9927	3.913	5.4589	0	4.91756	1.38091	4.00734	4.1855	4.726	1.28884	5.49281	5.78366	5.46214	5.62168	5.62737	5.01048	1.40121	4.68349
Y113G7B.23	swsn-1	swsn-1_XIL0159_20140830_0002_S1	0	0	0	0	0	0	0	0	0	0	0	0	0	0	0	0	0	0	0	0	0	0	0	0	0	0	0	0	0	0	0	0	0	0	0	0	0	0	0	0	0	0	0	0	0	0	0
Y113G7B.23	swsn-1	swsn-1_XIL0161_20140217_0002_S1	0	4.42061	0	1.71771	3.85877	3.34079	3.7	4.63306	3.07923	4.24416	2.2079	5.02667	0	4.22827	3.2493	3.741	5.07188	4.6454	4.17641	4.80955	2.81716	3.17947	4.28658	3.41194	3.01079	2.72421	2.685	4.13489	2.56994	2.9036	4.96969	0	4.31228	4.09533	3.18917	4.70243	3.35438	0.503539	3.89913	2.85965	0	2.1168	3.42328	0	0.999366	3.60266	3.46307
Y71H2AM.17	swsn-3	swsn-3_XIL0118_20140911_0002_S1	1.99388	2.38059	2.42405	0.00999806	3.40772	3.28284	3.32418	3.01653	4.01061	4.84674	3.11186	2.16817	0	3.61605	2.40813	3.50056	3.14256	5.1423	4.07368	2.47627	3.88664	4.5489	3.45337	4.81993	3.8938	2.68518	4.09364	3.01482	0.0715651	3.31059	3.02831	3.4797	2.73502	4.30543	4.23734	3.81987	3.7825	4.51808	3.2681	2.03674	0	0	2.93875	2.28343	2.66782	4.1187	3.9148
Y71H2AM.17	swsn-3	swsn-3_XIL0119_20140218_0002_S1	3.37124	4.41996	0	3.60906	3.09313	1.31463	4.47544	5.30216	4.46455	0	2.9509	0	2.36318	1.57876	2.90312	2.5972	1.17219	3.0448	3.16389	2.67577	4.26073	4.73116	5.31215	4.34288	2.57669	4.10348	4.48272	3.95324	0	3.71383	0	0	1.47728	1.76975	0	2.2687	0	3.04919	3.10978	4.20768	4.72652	4.39226	4.38847	3.60831	3.89469	4.57399	0
C08B11.3	swsn-7	swsn-7_RW10189_20141013_0002_S1	4.92299	4.66279	4.52438	5.73962	5.06411	5.15928	5.5395	5.12131	5.63002	5.12475	5.91221	5.22673	5.60237	4.52147	5.20458	4.77851	5.0014	4.64913	5.24948	4.62229	4.61221	4.74884	5.75108	4.51422	5.10128	5.46484	5.21802	6.04768	5.07798	5.77449	5.12772	5.50316	5.27654	5.48977	4.92198	5.67181	4.6966	4.75446	5.47122	4.46816	4.61643	5.5949	5.59504	5.71285	5.71694	4.99702	4.70409
C08B11.3	swsn-7	swsn-7_SD1588_20140428_0002_S1	4.93384	5.0975	0	3.16011	4.52452	0	5.14247	0	4.13977	0	5.09637	0	4.39096	0	3.11454	0	0	0	0	2.17198	2.34342	0	4.00457	0	0	4.90483	0	4.72859	0	3.60349	0	2.55491	0	3.02705	0	0	0	0	1.42698	5.2237	3.0194	2.31474	3.86717	4.04407	4.40435	0	0
ZK867.1	syd-9	syd-9a_XIL0299_20140824_0001_S1	4.56182	5.62633	0	3.81816	0	0	0.183758	0	1.52875	3.56875	3.44042	4.33642	3.44449	4.47624	0	5.96205	4.27903	4.52777	0	4.67447	5.10777	0	4.06995	0	0	0	0	0	4.65164	0	4.70845	0	5.52594	0	6.49264	5.72239	4.90084	5.14897	4.43141	5.70662	5.21449	3.42683	4.76996	2.63621	4.32315	1.38238	0
T06G6.5	T06G6.5	T06G6.5_XIL01175_20150522_0001_S1	1.45432	0.749391	0.94252	0.281077	0.972348	1.55756	1.4097	1.76522	0.495764	0	0.506802	0.218743	0.230787	0.30656	1.34752	0.0949484	0.162016	0	1.84881	2.27721	1.21827	0.691812	0.465891	0.826635	1.60277	1.89895	0.793063	0.0411034	0.309867	0.682228	0.0653906	0.783146	0.771132	1.01146	0.438399	0.625059	0.103298	0	0	0.985166	1.24227	0	0	1.28658	1.42242	0.598142	0.523805
T06G6.5	T06G6.5	T06G6.5_XIL01176_20150522_0002_S1	3.02037	3.37744	2.14678	1.8359	2.00766	2.74521	2.31061	3.37326	3.25568	1.86834	1.47792	1.59961	0.800479	1.01672	0.843237	1.00981	0.693915	1.17242	2.66224	3.87107	3.7141	2.77589	2.96251	2.13296	2.06838	2.47721	2.46786	3.3058	1.30117	1.50587	1.12897	1.58183	1.32301	1.7134	0.523089	0.305958	0.358075	1.57267	2.22945	3.0015	3.16977	2.48288	2.69775	2.10438	2.46313	2.27188	0
T07D10.3	T07D10.3	T07D10.3_XIL0966_20150316_0002_S1	0	0	0	0	0	0	0	0	0	0	0	0	0	0	0	0	0	0	0	0	0	0	0	0	0	0	0	0	0	0	0	0	0	0	0	0	0	0	0	0	0	0	0	0	0	0	0
T07D10.3	T07D10.3	T07D10.3_XIL0967_20150317_0001_S1	0	0	0	0	0	0	0	0	0	0	0	0	0	0	0	0	0	0	0	0	0	0	0	0	0	0	0	0	0	0	0	0	0	0	0	0	0	0	0	0	0	0	0	0	0	0	0
T07D3.4	T07D3.4	T07D3.4_RW10778_20140109_0002_S1	3.20872	3.61123	2.27077	1.79084	1.93976	0.17283	3.33582	0	2.43804	0.364744	1.9504	1.98773	2.47903	2.17136	3.6088	2.25087	2.1267	1.81443	1.87388	2.15033	2.31074	1.0235	2.09357	2.60117	2.45497	2.49925	1.71141	1.26773	1.36784	0	0	1.97584	2.85467	1.86021	0	1.22743	2.20766	1.45481	2.18043	1.97218	3.06176	2.86266	1.74219	1.47981	1.53943	1.4414	1.68953
T07F8.4	T07F8.4	T07F8.4_RW11724_20140416_0002_S1	3.74655	4.05484	3.66065	3.24267	4.4428	3.46961	3.11667	3.85189	3.96144	4.65219	3.25594	4.65534	3.22177	5.10644	4.89379	4.97606	5.17475	5.26864	5.57588	3.63759	4.20264	3.82656	3.55417	3.52907	2.85383	3.08247	3.61273	3.83343	4.76973	3.73122	4.88245	3.50725	5.2114	4.79102	4.91943	5.47364	4.949	5.03626	5.63791	4.01145	4.22159	3.48892	3.99391	3.205	3.2716	2.69159	3.82725
T07F8.4	T07F8.4	T07F8.4_XIL0744_20141211_0001_S1	0	0	0	0	0	0	0	0	0	0	0	0	0	0	0	0	0	0	0	0	0	0	0.256703	0	0	0	0	0	0	0	0	0	0	0	0	0	0	0	0	0	0	0	0	0	0	0	0
T08G5.7	T08G5.7	T08G5.7_RW11640_20140403_0001_S1	4.91665	4.92166	4.39519	5.07687	4.41748	4.8214	4.97715	4.95815	4.78327	4.85913	5.15726	5.18268	5.11829	5.20504	4.90973	4.86357	4.85403	4.77328	4.70091	4.70624	4.93746	3.75949	5.12095	4.02156	3.18337	4.87697	4.42994	5.00641	5.10753	4.88224	4.93877	5.17445	4.89827	5.01218	4.83826	4.83324	4.83346	4.71524	4.66539	5.10597	4.72039	4.86599	4.94788	4.92793	4.91649	4.60686	4.62271
T08G5.7	T08G5.7	T08G5.7_RW11642_20140102_0002_S1	3.2506	3.56562	3.42316	3.64167	3.13748	3.23444	3.40654	3.20064	3.24975	2.88111	3.43552	3.18063	3.39881	3.46087	3.07728	3.0829	3.19588	2.99563	3.86564	3.03686	3.45169	2.91309	3.46708	2.79451	2.73639	3.35537	3.00074	3.22818	2.78445	2.92457	2.52046	2.99284	2.45259	2.18039	2.80463	3.55526	2.84378	3.0116	3.62409	3.58776	3.34405	3.6427	3.77368	3.60558	3.39011	3.35798	2.75449
T10D4.6	T10D4.6	T10D4.6_XIL0809_20141230_0001_S1	3.15854	3.34546	2.49036	4.0761	3.3417	3.34293	2.94182	4.3121	1.96788	3.56712	3.1461	4.02768	2.61303	4.10797	0	4.00849	4.13757	4.15822	3.38184	2.05063	3.36911	2.65864	4.32951	2.67714	3.81053	3.68692	4.3501	3.21319	4.56015	2.34415	4.29048	2.20936	4.47545	2.69778	3.82523	4.54386	3.56423	3.83851	4.13498	3.01937	3.34094	3.10015	3.8847	2.50412	3.64856	2.75481	4.20096
T11G6.8	T11G6.8	T11G6.8_XIL0104_20131212_0001_S1	3.25406	2.8726	3.06836	2.82056	2.20308	1.16467	3.49777	2.20618	2.87092	2.1957	2.74356	3.02998	2.59494	1.84677	0.406959	1.0037	2.34312	2.43584	1.31334	3.87409	2.76426	2.62957	3.86434	2.92157	1.75588	2.27672	0.85271	1.07564	0.0577355	2.2022	2.31305	2.90253	0	1.0428	0.831835	2.53692	0	0.328962	1.1391	2.33433	3.50155	2.30348	2.33491	1.94987	1.46601	2.04226	1.16342
T11G6.8	T11G6.8	T11G6.8_XIL092_20131211_0002_S1	0.793075	1.06162	0.279058	0.412226	0.100769	0.281957	0.229708	0.874523	0	0.257663	0.290857	1.40862	0.500274	0.626321	0.471601	0	0.186668	0.339274	0.320035	1.08201	0.406706	0.0209728	0.0703713	0	0.00626413	0	0	0	0	0	0	0.647605	0	0	0	0	0.0420196	0	0.137539	0.773342	1.26074	0.344979	0.560542	0.471161	0.847685	0.110826	1.0485
T20F7.1	T20F7.1	T20F7.1_RW11015_20140105_0002_S1	3.08854	3.37176	2.55279	3.41283	3.0045	2.59104	3.00912	2.98451	2.73559	3.00872	2.82112	2.66595	2.87205	2.58927	3.20293	2.64112	2.76756	2.60754	3.06364	3.0677	3.23302	2.47303	3.42555	2.75457	2.37835	3.4091	3.04409	3.17536	2.8914	3.28851	2.62298	3.32996	3.19992	3.07611	2.31691	2.01838	3.07145	2.64464	3.30304	3.44007	3.10027	3.41441	3.36685	3.29737	3.09233	3.58086	2.65468
T20F7.1	T20F7.1	T20F7.1_SD1792_20131204_0002_S1	2.4518	2.51845	1.63905	2.35978	1.4605	2.09712	2.53596	2.1823	2.36774	2.11662	2.41649	1.90901	2.51595	1.71891	2.52351	1.34331	2.19846	1.50259	1.80702	2.40347	2.44773	1.79979	2.46076	1.90241	1.56641	1.98866	2.2325	2.08495	1.62265	1.88196	1.70596	2.04578	1.97729	2.10997	1.15921	2.62481	1.11473	1.20226	1.82638	2.78938	2.67707	1.91093	2.87169	2.18773	2.66379	1.70079	2.54344
T22C8.3	T22C8.3	T22C8.3_RW10526_20130905_0003_S1	4.87457	5.39887	4.80526	5.50188	5.11402	4.61464	5.73569	4.51959	5.99576	5.44198	5.97689	5.37298	6.19168	5.65059	6.04564	6.11714	5.85805	6.12649	6.18383	5.13351	5.0625	4.03857	5.25813	4.43365	3.80295	5.48239	4.397	5.674	5.11536	5.80649	5.38607	6.20431	5.46519	5.60509	5.35337	5.96742	4.4257	4.46736	6.05153	5.58877	4.98515	5.21701	5.57413	5.17259	5.34226	5.23283	4.64417
T22C8.3	T22C8.3	T22C8.3_SD1632_20131230_0001_S1	4.5283	3.05507	0	0	0	0	0	0	0	0	0	0	0	0	0	0	0	0	0	4.81467	3.2049	0	0	0	0	0	0	0	0	0	0	0	0	0	0	0	0	0	0	3.94276	2.2869	0	0	0	0	0	0
T22C8.4	T22C8.4	T22C8.4_RW10498_20140628_0002_S1	3.15471	2.70751	0	3.20268	0	0	1.86741	0	2.11342	0	1.89804	0	2.05967	0	3.59657	0	0	0	0	3.39297	2.9428	0	2.54076	0	0	2.03057	0	2.76493	0	2.11014	0	2.28124	0	3.69856	0	0	0	0	0	2.8237	2.31753	3.18664	2.77981	2.66926	3.16501	0	0
T26A5.8	T26A5.8	T26A5.8_RW10573_20140630_0002_S1	4.17919	4.43849	4.21137	4.83994	3.86181	3.78743	4.36704	4.4162	4.68322	4.78522	5.21534	5.12796	4.83436	4.95362	3.85166	4.33385	4.75031	5.10138	4.13353	3.94827	4.70437	4.25526	4.86584	4.71323	4.2235	4.0229	4.5971	3.63216	4.99347	4.76398	4.69231	4.4642	5.30421	4.41218	4.74101	3.57426	5.47028	4.69397	4.57924	4.66157	3.95082	4.84739	4.20757	3.9901	3.90229	4.04404	4.70374
T26A5.8	T26A5.8	T26A5.8_RW10574_20140621_0001_S1	4.42451	4.8503	3.88592	4.57032	4.42717	4.13759	5.02385	0	4.68012	4.13302	5.08494	3.67212	4.09422	4.63934	2.61639	3.73617	3.70619	4.31806	3.75877	4.73667	4.8958	4.02198	5.37834	4.0258	4.09699	3.791	3.02265	3.78744	3.50541	2.90901	2.82151	2.97165	3.72994	0	2.24033	4.74091	3.65689	3.81723	3.50843	4.35725	5.34832	4.68006	4.94175	4.80199	4.40924	4.78117	4.62519
T26A8.4	T26A8.4	T26A8.4_RW11205_20140913_0002_S1	2.89951	3.91537	4.01818	3.86035	3.00269	1.86438	3.59073	3.395	3.7637	4.03478	1.04791	0	3.20759	0	1.50451	0	0	3.73446	1.1202	3.60122	3.66952	3.6077	4.21942	3.7571	4.31782	4.4479	3.5585	3.62909	2.91103	0.453442	2.99411	0	3.18056	2.61147	0.182925	0	1.78575	0	2.77888	3.51615	1.37604	1.80728	3.85716	3.15027	2.43448	2.77049	3.07804
T26A8.4	T26A8.4	T26A8.4_RW11403_20130529_0001_S1	7.7434	7.16662	7.21989	7.24756	6.84319	7.58231	7.62613	7.3701	7.69347	7.25624	7.10638	6.76786	6.90563	6.21816	6.84579	6.8201	6.34233	6.50973	6.92835	7.73308	7.53014	6.84876	7.31849	6.61706	6.9889	7.45863	7.06648	7.09989	6.82777	7.05658	6.529	6.57973	6.61987	6.26725	6.10397	6.56451	5.7155	6.26215	6.73633	7.77751	7.73647	7.29081	7.17942	6.62198	7.05723	7.57802	7.27298
T27F2.4	T27F2.4	T27F2.4_RW10090_20131222_0001_S1	0.0933116	0	0	0	0	0	0.0729145	0	0.0287747	0.26084	0.240599	0.262427	0.0640615	0.121075	0	0	0.187077	0	0	0	0	0	0	0	0	0	0	0	0	0	0	0	0	0	0	0.081593	0.174019	0	0	0	0	0	0	0	0.017497	0	0
F31E8.3	tab-1	tab-1_XIL0193_20140818_0001_S1	0	0.0411498	0	0	0	0	0.278268	0.169626	0	0	0	0	0	0	0	0.111618	0	0	0.295345	0	0	0.340836	0	0	0	0.0180562	0	0	0	0	0	0	0	0	0	0	0.0842998	0	0	0	0	0.270034	0	0.112181	0	0	0.278481
F31E8.3	tab-1	tab-1_XIL0194_20140324_0001_S1	0	0	0	0	0	0	0	0	0	0	0	0	0	0	6.61736	0	0	0	0	0	0	0	0	0	0	0	0	0	0	0	0	0	0	6.48366	0	0	0	0	0	0	0	0	0	0	0	0	0
F30F8.8	taf-5	taf-5_XIL0453_20140820_0002_S1	0	0	0	0	0	0	0	0	0	0	0	0	0	0	0	0	0	0	0	0	0	0	0	0	0	0	0	0	0	0	0	0	0	0	0	0	0	0	0	0	0	0	0	0	0	0	0
F30F8.8	taf-5	taf-5_XIL0454_20140424_0002_S1	0	0	0	0	0	0	0	0	0	0	0	0	0	0	0	0	0	0	0	0	0	0	0	1.43513	0	0	0	0	0	0	0	0	0	0	0	0	0	0	0	0	0	0	0	0	0	0	0
C27A12.3	tag-146	tag-146_RW11790_20140412_0001_S1	1.07906	0	0	1.05886	0	0.0826888	0	1.72651	1.63604	2.22346	0	2.11601	0	1.98258	0	0.500983	1.1601	2.8078	0	0	0	0	0.37286	0	0	0.454725	2.49889	0	2.27762	0	3.95884	0	0	0	0	0	3.41282	0	0	0	1.06516	0	0	0	1.68685	0.869271	0
F44A2.1	tag-153	tag-153a_XIL01163_20150521_0002_S1	0	0	0	0	0	0	0	0	0	0	0	0	0	0	0	0	0	0	0	0	0	0	0	0	0	0	0	0	0	0	0	2.16544	0	0	0	0	0	0	0	0	0	0	0	0	0	0	0
D2021.2	tag-233	tag-233_XIL0792_20141210_0002_S1	0	0	0	0	0	0	0	0	0	0	0	0	0	0	0	0	0	0	0	0	0	0	0	0	0	0	0	0	0	0	0	0	0	0	0	0	0	0	0	0	0	0	0	0	0	0	0
T08D10.1	tag-295	tag-295_RW11179_20130512_0002_S1	5.63676	5.39224	5.3636	5.69518	5.568	5.26575	5.73597	5.91712	5.30621	5.09855	5.55147	5.00592	5.01418	5.60648	4.97167	4.70338	4.16642	4.50467	5.25119	5.93297	5.86532	5.42873	5.83471	5.56256	5.64876	5.59403	5.80382	5.42574	5.18546	5.10471	4.65313	5.21881	5.26159	4.87293	4.89452	5.27404	4.34688	4.65073	5.205	5.88102	5.83452	5.92977	5.83662	5.79744	5.77662	5.4186	5.26258
C33A11.4	tag-97	tag-97_RW11748_20140723_0002_S1	2.72026	2.98517	3.41964	0	0	0	0	0	0	0	0	0	0	0	0.225311	0	0	0	0	3.43305	3.18866	3.48278	1.6009	2.60146	0	0	0	0	0	0	1.6391	0	0.916607	0	0	3.13522	0	1.66541	0	1.69325	2.07313	0.701198	1.47656	0	0	1.03252	0
C33A11.4	tag-97	tag-97_RW11806_2011125_0002_S1	6.15677	6.42204	6.06267	5.34827	6.19592	3.50157	4.69461	4.99363	6.65705	5.55872	6.05249	6.31508	5.22542	6.00672	6.79196	6.48443	7.21855	7.11775	6.59633	6.03451	6.31213	5.71445	5.50393	6.69421	4.03453	4.08858	4.27226	6.01368	4.64594	5.16859	5.55944	6.16991	5.64637	6.70601	6.5274	7.46567	7.35177	7.26103	6.32307	5.94657	5.52568	5.80192	4.74966	5.03775	6.48726	5.94779	1.63259
F40H6.4	tbx-11	tbx-11_RW10216_20130831_0001_S1	2.60279	0.0829611	1.0611	1.1856	0.348276	0.014486	0	0.0726622	0	0.894341	0	0.780687	0.021798	0.776809	0.000202904	0.879133	0.9531	1.07813	2.13352	1.88794	0	0.720663	0.145658	0.712247	0.0225857	0.0410541	0.00938952	0	0.378993	0.00871278	0.159223	0.00584069	0.128313	0	0.131478	0.410605	0.301113	0.478847	2.59798	2.24861	0.0759657	1.57259	0.406951	1.20909	1.8198	0.308214	0
F40H6.4	tbx-11	tbx-11_RW10237_20130830_0001_S1	3.78226	2.72984	2.77251	3.44768	3.24665	0	0.169185	0.259606	0	1.67034	1.33953	2.156	0	2.21531	0	2.39548	2.15277	2.52835	3.28327	5.39982	2.1692	4.01121	3.31429	2.5397	0	1.45797	0.144715	1.27728	2.71457	2.39153	2.30228	1.88926	2.69681	1.24595	1.59596	3.697	2.67328	3.75583	4.45734	3.45078	2.50835	3.29573	2.94055	3.39768	3.40488	1.23011	0
F21H11.3	tbx-2	tbx-2_XIL037_20140304_0002_S1	0	0.660334	0.624805	0	0	0	0	1.88718	0	0	0.756701	0	0	0	0	0	0	0	0	0.937274	1.31896	1.03183	1.38818	0.34622	0.635648	0	1.55502	0	0	0.0103488	0	0	0.476969	0	0	0	0	0.799125	0.891689	0	0.442438	0.145182	0	0	0	0	0
Y66A7A.8	tbx-33	tbx-33_RW10410_20140719_0001_S1	4.82385	3.40505	4.51166	2.19667	3.02165	0	3.96324	0	1.65738	0	3.6419	0	0	2.11984	1.02673	2.90282	0.487638	2.37807	0.537702	3.74102	4.17896	5.16203	1.39498	3.68393	0.504491	2.22643	0	0	0	4.17633	0	1.89161	0	2.77226	0	4.95203	0	0.81862	0	3.61914	4.87829	3.96683	4.41891	4.30811	2.64955	3.05889	0
Y47D3A.10	tbx-34	tbx-34_XIL01109_20150413_0002_S1	0	0	0	0	0	0	0	0.309135	0.0693545	0	0	0	0	0	0	0	0	1.87134	0.81314	0	0	0	0	0.53562	0.202328	0.187441	0	0	0.132271	0.264395	0	0.445296	0.658797	0.16226	0	0.773454	0.140136	0.924311	0	0	0	0	0	0	0	0	0
ZK177.10	tbx-35	tbx-35_RW10306_20140616_0001_S1	4.11414	2.65402	0	3.28822	0	0	0.617986	0	2.63764	0	1.6048	0	1.75328	0	3.53061	0	0	0	0	3.59058	3.14638	0	3.77314	0	0	1.84289	0	2.5982	0	2.48942	0	1.59266	0	3.34393	0	0	0	0	0	4.14927	3.68143	3.46289	3.05482	3.43363	3.42318	0.676959	0
ZK829.5	tbx-36	tbx-36_XIL0791_20150314_0002_S1	0	0	0	0	0	0	0	0	0	0	0	0	0	0	0	0	0	0	0	0	0	0	0	0	0	0	0	0	0	0	0	0	0	0	0	0	0	0	0	0	0	0	0	0	0	0	0
ZK829.5	tbx-36	tbx-36_XIL0972_20150326_0002_S1	0	0	0	0	0	0	0	0	0	0	0	0	0	0	0	0	0	0	0	0	0	0	0	0	0	0	0	0	0	0	0	0	0	0	0	0	0	0	0	0	0	0	0	0	0	0.488809	0
Y47D3A.12	tbx-37	tbx-37b_RW10499_20140517_0001_S1	2.69744	4.27362	1.95901	1.14033	0	0	0	0	0	0	0	0	0	0	0	0	0	0	0	2.8014	4.48608	0	0	0	0	0	0	0	0	0	0	0	0	0	0	0	0	0	0	2.3273	2.80747	0	1.66603	0	0.726747	0	0
C24H11.3	tbx-38	tbx-38_RW10588_20140917_0002_S1	5.2346	5.14151	3.56935	5.22376	4.14057	3.21404	5.11512	4.31996	4.81667	3.18616	6.08403	2.56544	5.48982	2.21776	4.70228	2.87139	2.76973	3.21208	3.62971	4.90531	5.05943	3.22985	5.4373	4.30835	2.67371	5.27735	4.38659	5.06976	4.00129	5.37352	3.37921	5.87093	3.25882	5.49871	3.37586	5.05859	3.27753	3.47569	4.70557	5.15009	4.56938	5.23509	5.08633	5.59613	5.47705	4.2662	3.76236
C24H11.3	tbx-38	tbx-38_RW10624_20130524_0003_S1	0	0	0	0	0.131504	0	0	0	0	0	0	0	0	0	0	0	0	0	0	0	0	0	0	0	0	0	0	0	0	0	0	0	0	0	0	0	0	0	0	0	0	0	0.0633302	0.130292	0.0919698	0	0
Y73F8A.16	tbx-39	tbx-39_XIL0868_20150111_0001_S1	1.10969	0.657219	0	0.608102	0	0	0.245511	1.59385	0.642249	0	0	2.8249	0	1.60694	2.00523	1.77886	1.67639	1.47807	0	0.313754	0.663537	0	3.13586	0	0	0.144307	0	0	0.278276	1.23138	0	0	0	0.37858	0	1.75591	0	1.31799	0	1.35724	1.40912	1.14213	1.49903	2.16435	1.71891	0	0
T26C11.1	tbx-41	tbx-41_XIL0623_20140719_0002_S1	0	0	5.54827	0	3.26336	0	0	0	1.56876	0.0740326	3.59335	0	0	0	2.99569	0	0	0	0	0	2.67386	3.78204	0	3.92933	0	2.11711	0	0	0	3.1633	0	1.61963	0	0	0	0	0	0	0	3.49919	0	0	0	0	0	0	0
T07C4.2	tbx-8	tbx-8_RW10265_20130726_0003_S1	0	0.507345	0	5.04962	0	0	4.23834	1.25514	4.71639	0	4.58459	0	4.59582	0	0	0	0	0	0	0	4.0489	0	4.15267	0	0	5.49044	0	5.30885	0	5.59668	0	5.38643	0	0	0	0	0	0	0	5.49837	0	6.07259	5.57827	5.8839	5.46472	5.22339	0
T07C4.2	tbx-8	tbx-8_RW10265_20140620_0002_S1	0	1.71678	0	0	0	0	0	0	0	0	0	0	0	0	0	0	0	0	0	0	3.16903	0	2.41504	0	0	4.57786	0	4.43066	0	4.80891	0	4.88473	0	0	0	0	0	0	0	4.66104	0	2.99346	4.6147	3.5331	0.0231204	3.35346	0
T07C4.2	tbx-8	tbx-8_RW10558_20130819_0002_S1	4.69423	4.36728	3.60176	5.07293	4.67516	4.34613	5.06676	5.90283	4.72386	3.14103	5.61454	0	5.84709	3.18794	5.53435	1.36296	2.12533	3.81526	4.00638	3.98235	4.12109	3.4078	4.6477	4.63884	3.34667	5.16077	3.33271	5.28403	0	5.17152	1.48507	5.36189	0	5.09916	0	4.85486	0	0	4.36332	4.92079	4.30999	4.93827	4.18154	5.08369	5.11294	3.79619	1.8949
T07C4.6	tbx-9	tbx-9_RW10340_20130824_0001_S1	0.218859	4.25216	0	4.79776	0	0	4.99223	2.02691	4.90597	1.9294	4.86559	2.51359	5.2163	2.25398	0.257741	2.69913	2.36355	3.08327	3.253	0.49116	3.89468	0	4.50204	0	0	5.12262	0	4.75859	2.25498	4.93741	2.26315	5.02481	2.25127	0	2.26601	0.0257847	2.52891	3.05834	3.52448	4.90568	0	4.93964	5.26644	5.0651	5.50478	4.06672	0
T07C4.6	tbx-9	tbx-9_RW10375_20130822_0003_S1	0	1.98851	0	2.60034	0	0	3.15442	1.0505	2.99389	0.101955	3.46038	0.110288	3.62731	0.0501936	0	0.0722552	0.227429	0.270509	1.04262	0	2.20296	0	3.79356	0.0268487	0	3.58282	1.26686	3.80832	1.29147	4.11574	1.77176	4.15814	1.73431	0	1.60605	0	1.50741	1.56119	2.52055	3.70569	0.0266297	3.60473	3.57758	3.71358	3.11748	3.27176	0
T07C4.6	tbx-9	tbx-9_RW10375_20140517_0002_S1	0	4.2118	0	4.69932	0	0	3.89645	0.281172	3.93051	0	3.92384	0	3.82187	0	0	0	0	0	0.245508	0	3.78956	0	3.54124	0	0	4.77515	1.28761	4.66934	0.405851	4.60045	0.596722	4.59783	0.228082	0	0.261518	0	0	0	2.14646	5.37804	0	5.1233	5.4041	5.03371	4.69735	3.96902	0
T23G4.1	tlp-1	tlp-1_RW10681_20140912_0002_S1	0	0	4.48417	6.46224	5.04849	7.85773	0	0	0	6.92783	0	6.20929	2.02509	6.49921	0	5.87828	7.41982	8.90265	9.26571	0	0	3.41267	5.98991	0	7.18372	0	0	0	6.51694	0	5.83221	3.65056	5.96579	0	6.29719	4.03778	7.07105	8.61072	9.17091	0	0	4.18432	4.35469	3.35063	5.71461	0	4.41124
T23G4.1	tlp-1	tlp-1_SD1641_20140417_0001_S1	0	0	4.2444	5.44713	0	6.03778	0	0	0	4.72633	2.65843	4.70891	3.36844	5.48224	2.75238	5.05739	6.21	6.95957	7.91394	0	0	4.27583	5.8443	0	6.50691	0	0	0	6.19524	0	5.87712	3.05349	5.79915	2.35147	5.71095	4.26485	6.64525	7.36754	7.50753	0	0	4.32895	4.71949	2.27684	2.71086	0	3.90923
Y47D3A.6	tra-1	tra-1b_XIL0176_20140218_0002_S1	0	2.92196	3.99194	0.851964	3.80309	0	2.66499	0	2.18925	0	0.0817735	2.64581	2.28891	5.03272	1.52468	0	0	4.61115	0	3.85193	3.69051	0	0	2.95425	0	4.76722	0	4.17694	0.575277	3.86616	0	3.60184	5.11115	2.3934	2.22981	0	0	3.0192	0	2.22328	5.06704	2.61594	2.19284	3.13168	3.73794	1.78835	0
Y47D3A.6	tra-1	tra-1b_XIL0177_20140105_0002_S1	1.94743	0.0886026	0.591831	0	0.0460232	0	0	0.0355885	1.29685	0.102672	0	0	0.640903	0.158311	0	0	0	0	0.0552218	0.42003	0.479958	0	0.521637	0.739998	0.207695	0.407279	0	0.284692	0.0496174	2.09421	0.102959	0.379594	1.65379	0.0666079	0.242391	1.11426	0.816505	0	0.0934446	0.272222	0.426244	0.183352	0.0705003	0.295399	0	0	0
C40H5.5	ttx-3	ttx-3_RW10483_20140622_0003_S1	0	0	0	0	0	0	0	0	0	0	0	0	0	0	0	0	0	0	0	0	0	0	0	0	0	0	0	0	0	0	0	0	0	0	0	0	0	0	0	0	0	0	0	0	0	0	0
C40H5.5	ttx-3	ttx-3_RW10484_20140622_0001_S1	0	0	0	0	0	0	0	0	0	0	0	0	0	0	0	0	0	0	0	0	0	0	0	0	0	0	0	0	0	0	0	0	0	0	0	0	0	0	0	0	0	0	0	0	0	0	0
Y116A8C.35	uaf-2	uaf-2_XIL056_20141126_0001_S1	0	5.48884	0	0	0	0	2.80641	5.43567	0	2.80807	2.38658	4.48448	0	5.24463	4.14959	0	0	0	0	4.99863	4.75303	4.54938	6.0383	4.85621	0	5.79269	3.59098	6.05996	0	5.3697	4.18009	5.64562	0	5.63461	0	5.12664	0	0	0	6.08507	5.64842	0	4.69773	0	0	4.74648	0
Y116A8C.35	uaf-2	uaf-2_XIL06_20131130_0001_S1	1.82966	2.2235	1.51792	2.34356	2.60158	0	2.5373	2.29149	1.92661	3.34594	0.388765	3.03893	0.795154	3.57446	2.68395	2.96747	3.31197	2.31762	2.95616	3.05734	1.67165	1.18156	3.18608	1.11898	0.891844	2.02704	0.98741	2.06644	3.19595	2.85554	2.84808	2.78106	3.54178	1.86671	3.20796	3.9826	2.86934	3.24303	2.31675	3.17041	1.81417	2.36946	2.90649	2.90716	2.00874	1.71566	2.30722
F23C8.4	ubxn-1	ubxn-1_XIL0131_20140226_0004_S1	0	0	0	0	0	0	0	0	0	0	0	0	0	0	0	0	0	0	0	0	0	0	0	0	0	0	0	0	0	0	0	0	0	0	0	0	0	0	0	0	0	0	0	0	0	0	0
F23C8.4	ubxn-1	ubxn-1_XIL0415_20140319_0003_S1	0	0	1.00444	0	0	0	0	1.8866	0	0	0	0	0	2.03149	0	2.67811	0	0	0	0	0	2.53879	0	0	1.07989	0	1.31719	0	0	0	0	0	0	0	0	0	0	0	0	0	0	0	0	0	0	0	0
D1081.2	unc-120	unc-120_RW11435_20130510_0002_S1	7.37408	7.16868	7.19499	7.65593	7.08758	7.24449	7.04902	6.93695	7.18152	7.24469	7.01998	7.00828	7.0422	6.81339	6.798	6.97751	6.81303	6.41388	8.02755	7.03031	6.989	6.96453	7.19309	6.4911	7.04329	7.05275	7.02162	7.13889	7.01169	7.25536	6.97674	7.15209	6.8698	6.94608	6.88937	6.71721	6.65634	6.61845	7.68729	7.19177	7.3099	7.26315	7.40066	7.3414	7.78187	6.77743	7.16466
C47G2.2	unc-130	unc-130_RW10665_20130424_0001_S1	0	0	0.678364	0	1.35075	0	0	0	0	0.736185	0	0	0	0	0	0	0	0	6.08206	0	0	0.224126	0	0.25855	0	0	0	0.0374793	0.0276577	0	0	0	0	0.199372	0	0.0416314	0	0.0348672	4.42201	2.90316	0.0620744	0.0464844	0	0	0	0	0
C47G2.2	unc-130	unc-130_SD1628_20141010_0001_S1	0	0	0	0	5.80136	0	0	0	0	0	0	0	0	0	0.791745	0	0	0	4.90067	0	0	0	0	4.49704	0	0	0	0	0	0	0	0	0	3.12335	1.07658	2.87179	0	0	2.75987	0	0	0.918833	0	0	0	0	0
Y16B4A.1	unc-3	unc-3_XIL01025_20150408_0001_S1	0	0	0	0	0	0	0	0	0	0	0	0	0	0	0	0	0	0	0	0	0	0	0	0	0	0	0	0	0	0	0	0	0	0	0	0	0	0	0	0	0	0	0	0	0	0	0
Y16B4A.1	unc-3	unc-3_XIL01026_20150330_0002_S1	0	0	0	0	0	0	0	0	0	0	0	0	0	0	0	0	0	0	0	0	0	0	0	0	0	0	0	0	0	0	0	0	0	0	0	0	0	0	0	0	0	0	0	0	0	0	0
B0564.10	unc-30	unc-30_XIL01265_20160709_0001_S1	0	0	0	0	0	0	0	0	0	0	0	0	0	0	0	0	0	0	0	0	0	0	0	0	0	0	0	0	0	0	0	0	0	0	0	0	0	0	0	0	0	0	0	0	0	0	0
F56A12.1	unc-39	unc-39_SD1636_20131218_0002_S1	0	4.14631	0	0	0	0	0	0	0	0	0	0	0	0	0	0	0	0	0	1.08425	3.15233	0	0	0	0	0	0	0	0	0	0	0	0	0	0	0	0	0	0	4.29568	6.30506	0	4.11432	0	0	0	0
F58E6.10	unc-42	unc-42_XIL032_20131207_0002_S1	0	0	0	0	0	0	0	0	0	0	0.373008	0	0.136637	0	4.77772	0	0	0	0	0	0	0	0	0	0	3.42988	0	3.02787	0	5.08372	0	5.21082	0	5.26756	0	0	0	0	0	0	0	0	0	0	0	3.7987	0
F58E6.10	unc-42	unc-42_XIL032_20131228_0002_S1	0	0	0	0	0	0	0.216723	0	0	0	3.39607	0	4.52573	0	5.86837	0	0	0	0	0	0	0	0	0	0	4.59389	0.602006	4.44081	0	5.98905	0	6.2418	0	6.12493	0	0	0	0	0.41488	0	0	0	0	1.72124	0	4.77996	0
F55D12.4	unc-55	unc-55_XIL137_20160817_002_S1	0	0	0	0	0	0	0	0	0	0	0	0	0	0	0	0	0	0	0	0	0	0	0	0	0	0	0	0	0	0	0	0	0	0	0	0	0	0	0	0	0	0	0	0	0	0	0
C30A5.7	unc-86	unc-86b_XIL039_20131009_0001_S1	0	0	0	0	0	0	0	0	0	0	0	0	0	0	0	0	0	0	0	0	0	0	0	0	0	0	0	0	0	0	0	0	0	0	0	0	0	0	0	0	0	0	0	0	0	0	0
C30A5.7	unc-86	unc-86b_XIL039_20131009_0002_S1	0	0	0	0	0	0	0	0	0	0	0	0	0	0	0	0	0	0	0	0	0	0	0	0	0	0	0	0	0	0	0	0	0	0	0	0	0	0	0	0	0	0	0	0	0	0	0
C30A5.7	unc-86	unc-86b_XIL040_20131104_0001_S1	0.00821493	0	0	0.00347886	0	0	0.00950221	0.000259981	0	0	0	0.000405953	0	0	0	0	0	0	0.00672374	0.00530034	0	0.00373389	0.0194911	0	0	0	0	0	0	0.00462365	0	0	0	0	0	0	0	0	0.0493217	0.00380967	0	0.000319814	0.00272794	0	0.00024914	0.00261201	0.00739008
R07B1.1	vab-15	vab-15_RW11106_20130520_0002_S1	5.11409	4.86403	0.859342	5.59024	2.00426	0	0	3.41757	0	0	2.27521	0	0	0	0	0	1.25976	1.63061	8.33094	5.17035	4.57987	0	4.93102	1.6363	0	0	0.60451	0	0	0	0	0	0	0	0	0	0	2.17752	7.01396	7.2286	4.06246	5.45203	3.91975	5.86754	6.71153	8.87871	4.24091
R07B1.1	vab-15	vab-15_RW11106_20130520_0004_S1	4.01325	0	0	0	0	0	0	0.917227	0	0	0	0	0	0	0	0	0	0	4.75636	4.41946	3.55135	0	0.650221	0	0	0	0	0	0	0	0	0	0	0	0	0	0	3.23892	6.00523	6.20952	0	0	0	0	1.97375	6.38479	2.63877
F14F3.1	vab-3	vab-3_XIL0610_20140721_0002_S1	0	0	0	0	0	0	0	0	0	0	0	0	0	0	0	0	0	0	0	0	0	0	0	0	0	0	0	0	0	0	0	0	0	0	0	0	0	0	0	0	0	0	0	0	0	0	0
F14F3.1	vab-3	vab-3_XIL0611_20140707_0001_S1	0	0	0	0	0	0	0	0	0	0	0	0	0	0	0	0	0	0	0	0	0	0	0	0	0	0	0	0	0	0	0	0	0	0	0	0	0	0	0	0	0	0	0	0	0	0	0
M142.4	vab-7	vab-7_RW10199_20130325_0001_S1	0	0	0	0	0	0	0	0	0	0	0	0	0	0	0	0	3.42431	3.03201	5.26557	0	0	0	0	0	0	0	0	0	0	0	0	0	0	0	0	1.64075	3.6743	3.8032	5.89306	0	0	0	0	0	0	0	0
W03F9.2	W03F9.2	W03F9.2_RW10838_20130903_0004_S1	1.59871	0.613595	0.857622	0.094034	0.931656	0.809361	1.13828	0.108415	0.645044	0.197877	0.973348	0.40208	1.75783	0.495594	1.16542	0.84282	0.709751	1.80874	0.693413	0.34077	0.590105	0.801653	0.741399	0.823564	0.640081	1.71085	0.163419	1.32525	0.584323	0.753506	0.2724	0.779186	1.26974	0.998827	0.675376	0.255039	1.12344	0.833556	1.75648	1.30061	1.32412	0.83811	0.959732	0.616678	1.29409	0.427748	0.174051
W03F9.2	W03F9.2	W03F9.2_RW10838_20131120_0001_S1	4.25508	3.81447	4.18513	4.26017	3.54509	4.13868	4.31409	3.96073	4.0074	4.41336	4.39334	2.76964	3.64997	3.31197	2.69172	4.58814	2.85218	3.34984	3.69645	3.25346	3.72225	4.07736	3.08925	4.00348	3.73704	4.15298	3.24728	4.04822	3.41953	3.87121	3.47031	4.00318	3.93103	3.42607	3.94523	3.22829	3.689	3.91701	3.15317	4.07109	3.21884	4.31291	3.91349	4.23069	4.18809	3.40857	3.65426
W03F9.2	W03F9.2	W03F9.2_SD1684_20131205_0002_S1	3.7639	4.68644	3.34095	4.07072	2.94419	2.01694	3.88996	3.17969	3.9214	3.38364	4.00513	3.20115	3.98002	2.92346	3.93382	2.84092	4.09766	4.16239	3.7129	3.88593	3.93	3.56326	3.70661	3.8342	2.81361	4.41395	3.46664	4.00332	3.69284	3.96075	3.27755	4.28828	3.49529	3.73548	4.27904	3.78162	4.21257	3.99177	3.80356	3.80113	4.39404	3.70239	4.43289	3.56319	3.444	3.34128	2.4791
W04D2.4	W04D2.4	W04D2.4_XIL0818_20150411_0002_S1	1.65511	1.99712	0	2.28074	0.384356	0	2.44018	0.955129	2.61211	0	2.7	0	2.18401	0	2.82566	1.37299	0	0.653427	0	1.38022	2.34277	0.130544	1.9469	0.563457	0	2.82912	1.26812	3.23787	0	3.35066	1.6296	2.98586	0	3.4782	0	0.0250879	0	0.461117	0	2.11685	1.82043	2.69056	2.10845	2.1898	2.06759	1.75106	0
B0336.1	wrm-1	wrm-1_RW10678_20140901_0002_S1	3.29664	5.52669	2.80678	3.95677	3.61977	2.70336	5.21434	3.99107	4.74817	2.91089	2.87377	1.25487	1.60092	0	3.7324	0	2.90344	0	3.40559	3.06592	5.47396	4.06265	4.77361	4.02357	3.70941	5.1826	3.96507	4.62976	2.25476	3.57722	2.00137	3.7017	0	4.31027	0	5.11347	0	0	3.81612	4.42611	4.95038	3.08356	3.88243	3.37997	4.0328	3.89603	2.67031
B0336.1	wrm-1	wrm-1_RW10680_20140309_0002_S1	4.44538	5.99131	4.72798	5.64373	5.3892	4.96041	6.72586	5.44528	6.31877	4.90645	4.98639	4.59462	5.33769	3.95201	5.08183	3.91481	3.19164	4.27504	4.92691	4.69951	5.79445	5.00847	6.05365	5.20862	5.60818	6.08973	5.67451	5.79398	4.76721	4.82042	4.72678	4.62893	4.35779	5.32428	4.24308	5.94381	3.90401	3.67959	5.09737	5.11303	5.80506	5.1511	5.60548	5.14142	5.85603	5.60576	5.43592
R74.3	xbp-1	xbp-1_XIL0914_20150126_0002_S1	0	1.03173	0	0	0	0	0	0	0	0	0	0	0	0	0	0	4.8637	3.9834	0	0	1.03173	4.70488	0.602897	0	4.98925	0	0	0	0	0	0	0	0	0	0	0	0	3.41699	5.69715	0	0	0	0	0	0	3.92511	0
R74.3	xbp-1	xbp-1_XIL0915_20150126_0001_S1	0	0	0	0	0.585644	0	0	0	2.16475	0	5.57798	0	0	6.1267	0	5.54027	3.00617	0	0	0	0	0	4.66518	0	0	0	0	0	0	5.13255	0	5.63601	0	0	0	0	5.91001	0	0	0	0	0	0	0	0	0	0
R74.3	xbp-1	xbp-1_XIL0915_20150529_0001_S1	0	0	2.06716	5.2557	5.44358	0	0	0	4.56057	6.10653	3.83182	5.01559	5.05529	1.70761	0	0	3.57137	3.30776	0	0	0	4.02196	5.742	4.39379	0	0	4.20279	0	5.06165	4.18464	4.27084	5.1206	5.59435	4.93169	2.12816	3.89701	0	5.29488	0	0	0	4.20863	4.28946	4.78664	2.75908	0	0.210455
C05D2.5	xnd-1	xnd-1_XIL0569_20140701_0001_S1	0	0	0	0	0	0	0	0	0	0	0	0	0	0	0	0	0	0	0	0	0	0	0	0	0	0	0	0	0	0	0	0	0	0	0	0	0	0	0	0	0	0	0	0	0	0	0
Y106G6H.4	Y106G6H.4	Y106G6H.4_RW10531_20140610_0001_S1	3.17195	1.65825	0	2.4588	0.423663	2.70124	2.03589	3.74244	0	0	0	1.36956	0	0	1.42307	2.15381	1.35767	0.442919	0.521508	1.12121	1.59803	0	2.9401	0	0	0	3.53767	1.49651	0.420741	0	0	0	0	0	0	0	1.39603	0	0	0	3.34658	0.968743	0.399778	0	1.19804	1.28303	0
Y106G6H.4	Y106G6H.4	Y106G6H.4_RW10532_20140610_0001_S1	0	0	0	0.368793	0	0	0	0	0	0	0	0	0	0	0	0	0	0	0	0	2.8336	0	4.10108	0	0	0	4.45383	0	0	0	0	0	0	0	0	0	0	0	0	0	0	0	1.39512	0	0.565357	0	0
Y116A8C.19	Y116A8C.19	Y116A8C.19_RW11820_20140507_0002_S1	2.86414	2.13082	0	2.5629	0	0	0.804938	0	0.576785	1.2956	0.498723	1.48367	0	1.20948	2.72934	0.296341	1.40295	2.18485	2.89712	2.93135	2.76288	0	2.64351	0	0	0	0	0	0	0	0	0	0	2.08571	0	0	0	0	2.14832	2.56261	2.53251	2.5951	2.5876	1.97103	2.7982	0	0
Y17G7B.22	Y17G7B.22	Y17G7B.22_XIL0810_20141224_0001_S1	0	0	0	0	3.69266	2.81625	4.55146	3.50014	4.79205	1.37052	0	4.38176	4.02821	0	2.54583	5.16585	6.45549	7.07723	8.18609	0	0	0	3.15307	2.6964	3.65626	3.71565	5.70962	4.37349	5.95449	0	3.02311	3.86197	4.60174	4.26017	4.21668	2.77191	5.64522	7.11123	8.31895	0	0	0	0	6.33197	4.70457	5.03889	0
Y17G7B.22	Y17G7B.22	Y17G7B.22_XIL0811_20150119_0001_S1	0	0	0	0	0	0	0	0	0	0	0	0	0	0	0	0	0	0	3.47231	0	0	0	0	0	0	0	0	0	0	0	0	0	0	0	0	0	0	0	2.48666	0	0	0	0	0	0	0	0
Y22D7AL.16	Y22D7AL.16	Y22D7AL.16_XIL0929_20150130_0001_S1	0	0	0	0	0	0	0	0	0	0	0	0	0	0	0	0	0	0	0	0	0	0	0	0	0	0	0	0	0	0	0	0	0	0	0	0	0	0	0	0	0	0	0	0	0	0	0
Y22D7AL.16	Y22D7AL.16	Y22D7AL.16_XIL0929_20150430_0001_S1	0	0	0	0	0	0.0296074	0	0	0	0	0.102381	0	0	0	0	0	0	0	0	0	0	0	0	0	0	0	0	0	0	0	0	0	0	0	0	0	0	0	0	0	0	0	0	0	0	0	0
Y22D7AL.16	Y22D7AL.16	Y22D7AL.16_XIL0930_20150124_0001_S1	0	0	0	0	0	0	0	0	0	0	0	0	0	0	0	0	0	0	0	0	0	0	0	0	0	0	0	0	0	0	0	0	0	0	0	0	0	0	0	0	0	0	0	0	0	0	0
Y22D7AL.16	Y22D7AL.16	Y22D7AL.16_XIL0930_20150522_0001_S1	0	0	0	0	0	0	0	0	0	0	0	0	0	0	0	0	0	0	0	0	0	0	0	0	0	0	0	0	0	0	0	0	0	0	0	0	0	0	0	0	0	0	0	0	0	0	0
Y37E11B.1	Y37E11B.1	Y37E11B.1b_RW10547_20130727_0001_S1	0	0	0	0	0	0	0	0	0	0.173812	0.256845	0.673693	0.161339	0.00614197	0.0281293	0	0	0	0	0	0	0	0	0	0	0.544212	0	0.174154	0.134085	0.609119	1.53654	0.531889	0.717023	0.422711	0.0978175	0.268934	0.49001	0.119953	0.0240674	0	0	0	0	0	0	0	0.0287268
Y47G6A.7	Y47G6A.7	Y47G6A.7_XIL01008_20150331_0002_S1	0	0	0	0	0	0	0	0.63465	0	0	0	0	0	0	0	0	0	0	0.0288395	0	0.124391	0	0	0	0	0.854011	2.41107	0	0	0	0	0	0	0	0	0	0	0	0	0	0	0	0	0	0	0	0
Y47G6A.7	Y47G6A.7	Y47G6A.7_XIL01009_20150428_0001_S1	4.24783	3.50275	2.81757	3.3161	3.43548	3.95245	4.23076	3.81073	3.48664	3.21347	3.62341	2.68145	2.65736	3.3756	2.77584	1.9177	1.9336	1.46168	2.84609	2.84243	2.56741	1.84304	2.37174	3.0274	2.68448	2.94078	3.39654	3.43263	2.88685	2.59485	2.55214	2.45182	2.45083	2.60457	1.44522	2.62134	1.7152	2.08284	2.53952	3.10567	3.28603	2.81181	3.31069	3.9499	3.1993	2.9591	3.12814
Y47G6A.7	Y47G6A.7	Y47G6A.7_XIL0791_20150307_0001_S1	2.82772	3.36964	1.63866	2.56044	2.89705	2.84005	3.71669	4.1446	4.03619	3.42182	1.27091	2.39232	3.82231	2.25394	3.0603	2.109	2.4594	2.43215	2.15379	2.63726	2.77864	0	3.20636	3.29741	2.73224	4.86984	4.48116	4.38246	4.66871	1.92988	3.72491	0	2.82797	2.75717	0.86043	1.84023	0	2.08365	2.83622	3.76187	3.39756	2.95828	2.60993	3.41612	2.3995	2.41164	4.09561
Y48A6C.1	Y48A6C.1	Y48A6C.1_XIL01243_S1	0	0	0	0	0	0	0	0	0	0	0	0	0	0	0	0	0	0	0	0	0	0	0	0	0	0	0	0	0	0	0	0	0	0	0	0	0	0	0	0	0	0	0	0	0	0	0
Y48C3A.12	Y48C3A.12	Y48C3A.12_XIL0674_20140922_0002_S1	0	3.5986	0	0	0	0	2.36048	0.752935	0.474668	0	0	0	0	0	0	0.090328	0	3.54004	0	0	1.72932	1.13597	0	0	0	3.53381	2.35252	0	2.25703	0	0	0	0	0	0	0	3.31601	0	0	3.23136	0	0	2.9681	0	0	0.533037	0
Y48C3A.12	Y48C3A.12	Y48C3A.12_XIL0675_20141104_0001_S1	0	0.976535	0.816188	0	0	2.01488	2.86172	1.98308	0	0	0	0	0	0	0.474169	0	0	2.32549	1.80015	2.41844	0.780273	3.75882	0	3.34463	1.57929	1.29034	2.89267	0	0	0	0	0	1.88934	0	0	5.35406	0	3.5666	4.06334	0	0	1.88784	0	0	0	2.81915	2.90498
Y48G8AL.10	Y48G8AL.10	Y48G8AL.10_XIL0827_20141229_0002_S1	0	0	0	0	0	0	0	1.25409	0	0	0	0	0	0	0	0.0534982	0	0	0	0	0.653967	1.97022	1.57752	0.330356	1.19605	0	1.54294	0	1.54777	0	1.73057	0	0.549017	0	0	0	0	0	0	0	0	0	0	0	0	0	0
Y52B11A.9	Y52B11A.9	Y52B11A.9_SD1782_20140620_0002_S1	2.80274	3.15772	0	0	2.94881	0	4.65048	2.87215	3.86581	0	3.686	2.36594	4.1123	2.97591	3.0028	3.64854	0	2.98726	4.83242	3.76319	3.16977	0	3.64294	4.17213	0	4.57514	4.80529	3.61896	1.9984	4.2573	2.5712	4.42807	4.8011	3.44293	3.3154	4.16452	0	2.13056	4.88073	1.14313	3.89121	2.15415	2.5288	0.85115	0	2.50071	1.42157
Y53G8AR.9	Y53G8AR.9	Y53G8AR.9_XIL0443_20140424_0001_S1	4.32293	4.22592	3.92394	4.01638	3.93201	2.52855	3.95282	2.00077	4.00553	3.28723	3.49123	1.09794	3.06334	3.3115	3.71175	2.4922	2.02763	0.930117	2.63869	3.88699	3.77503	3.39561	3.19234	3.58456	2.32028	3.40704	1.89899	3.64248	0	3.61157	0	3.6542	1.76116	3.09931	0	3.78426	0	0	2.16204	3.72518	4.82113	3.53692	3.86447	4.41697	4.42307	3.70869	2.07171
Y53G8AR.9	Y53G8AR.9	Y53G8AR.9_XIL237_20161122_1_S1	4.83447	4.46856	4.69056	4.92883	4.6365	4.62599	4.8934	5.02382	4.9846	4.56374	7.16539	4.90669	4.54326	4.97682	0	4.54502	3.93772	4.23581	3.48359	4.5546	4.21706	4.18413	4.99866	3.86536	3.97872	4.40669	5.25347	4.33025	4.72028	4.67675	4.49782	5.10271	4.4524	4.55027	4.32791	4.57236	3.84467	3.188	3.5546	4.89603	5.05213	4.93864	5.09279	4.99152	5.28451	4.81132	4.76076
Y53G8AR.9	Y53G8AR.9	Y53G8AR.9_XIL237_20161122_2_S1	4.9728	4.85509	4.42388	4.74474	4.15523	4.22484	4.31052	4.39726	4.59116	4.07824	4.19909	3.70209	4.45952	6.00914	4.05115	3.55671	3.50068	3.41625	4.12637	4.92849	5.18464	4.49099	5.06139	4.60326	4.34562	4.39795	4.66698	4.58112	4.07181	4.25958	3.93125	4.98639	4.49889	4.21529	3.7056	4.19829	3.89826	4.35561	4.25272	4.79578	5.06355	4.67083	4.8182	4.77644	4.6909	4.36992	4.44934
Y53G8AR.9	Y53G8AR.9	Y53G8AR.9_XIL933_20161122_S1	6.78014	6.65376	6.14988	6.21057	6.08466	5.95564	5.82307	6.09426	5.80894	6.24245	5.25111	5.831	5.1802	8.53184	5.54038	5.55297	5.84921	5.73311	5.54453	6.22256	5.90007	6.04573	5.93056	5.85286	6.25098	5.73508	5.89752	5.40084	5.61007	5.29405	5.3617	5.4915	5.13817	5.55663	4.92463	5.24881	5.2985	5.1549	5.09559	6.55106	6.54041	6.20819	6.31253	6.12252	6.09386	5.98715	5.86581
Y53H1A.2	Y53H1A.2	Y53H1A.2_XIL0650_20140829_0001_S1	0	0	0	0	0	0	0	0	0	0	0	0	0	0	0	0	0	0	0	0	0	0	0	0	0	0	0	0	0	0	0	0	0	0	0	0	0	0	0	0	0	0	0	0	0	0	0
Y53H1A.2	Y53H1A.2	Y53H1A.2_XIL0693_20141024_0001_S1	0	0	0	0	0	0	0	0	0	0	0	0	0	0	0	0	0	0	0	0	0	0	0	0	0	0	0	0	0	0	0	0	0	0	0	0	0	0	0	0	0	0	0	0	0	0	0
Y53H1A.2	Y53H1A.2	Y53H1A.2a_XIL0747_20150201_0002_S1	1.76811	3.28077	3.53918	2.27688	3.1645	2.49058	2.56407	2.36157	3.59388	3.32806	2.74647	1.77952	3.57661	2.17052	1.30511	1.63628	3.2138	2.19526	3.88611	1.92754	2.07952	3.7228	2.38555	3.51269	3.05	4.07378	3.68665	3.04555	0	2.8371	2.22131	2.06184	0	1.88527	0	2.32062	1.12943	3.26151	3.71153	4.23449	3.22904	3.44629	3.40881	4.15567	3.43915	2.18189	0
Y53H1A.5	Y53H1A.5	Y53H1A.5a_XIL1214_20160721_0002_S1	0	0	0	0	0	0	0	0	0	0	0	0	0	0	0	0	0	0	0	0	0	0	0	0	0	0	0	0	0	0	0	0	0	0	0	0	0	0	0	0	0	0	0	0	0	0	0
Y55F3AM.14	Y55F3AM.14	Y55F3AM.14_XIL0129_20131223_0001_S1	2.84904	5.8542	1.40881	5.70124	0	2.51453	0.610912	1.80329	0	0	0	0	0.277081	0.201931	0.237781	0	0	0.125045	0	5.09541	5.99212	0.887768	4.13639	0	1.41511	0	4.01061	0.892101	3.163	2.2145	4.51291	0.173815	0	1.29635	0	3.48678	2.32511	0.115739	0.0824488	1.40372	6.2287	1.07701	1.59966	1.67844	4.62839	0.832224	4.59429
Y55F3AM.14	Y55F3AM.14	Y55F3AM.14_XIL0130_20131213_0002_S1	2.67361	4.94352	3.90088	4.48145	2.98851	2.83471	1.99645	2.3723	2.97916	0.243443	2.48169	1.35455	2.86286	1.17506	3.1055	0.591082	0.295599	2.32902	0.0513063	4.36066	5.34989	2.1932	5.1714	2.79024	2.67464	2.09545	2.20014	1.9763	0.977461	3.48049	1.98104	2.69769	0.76591	2.26062	3.45212	2.28795	2.48149	2.68759	0.5899	4.28733	4.1175	2.02947	2.06341	4.05073	3.0982	2.97802	3.80399
Y55F3AM.6	Y55F3AM.6	Y55F3AM.6_XIL0917_20150123_0002_S1	0	0	0	0	0	0	0	0	0	0	0	0	0	0	0	0	0	0	0	0	0	0	0	0	0	0	0	0	0	0	0	0	0	0	0	0	0	0	0	0	0	0	0	0	0	0	0
Y56A3A.18	Y56A3A.18	Y56A3A.18_XIL0456_20140422_0002_S1	2.91854	3.886	3.51613	3.46923	2.7921	2.42005	3.24106	2.86415	2.70291	1.84192	2.32613	1.74819	2.89798	2.05607	2.44796	1.60055	1.75122	2.52909	2.13135	3.41163	3.96855	3.05356	3.65765	2.66045	2.37715	3.5278	3.37743	2.5403	2.81583	3.37234	3.90888	2.17438	2.35912	2.50557	1.87511	1.97049	2.43008	2.07107	1.9564	3.30312	3.8152	3.21359	3.09403	3.35467	3.32853	2.86131	2.61974
Y56A3A.18	Y56A3A.18	Y56A3A.18_XIL236_20160919_001_S1	3.72246	4.7375	4.37003	4.38114	5.81883	4.40634	4.86711	5.06848	4.35191	4.79482	4.48961	4.80861	4.05635	4.23794	4.85084	4.01126	3.96634	3.73265	3.29512	3.37474	3.96253	3.58835	4.14789	4.3281	3.38126	4.68975	4.20832	4.13154	4.81292	4.86283	4.25327	4.25222	4.67136	4.59157	3.75417	4.23438	3.75428	3.59318	2.25896	4.353	4.497	3.8761	4.30162	3.71273	4.5388	4.34319	3.66771
Y56A3A.18	Y56A3A.18	Y56A3A.18_XIL236_20160919_002_S1	3.80112	4.36256	3.97854	4.09802	2.92093	3.90095	4.24109	4.30567	4.38002	4.24679	4.06995	3.63666	3.48048	4.27863	4.49349	4.07006	4.43985	4.54515	4.71273	4.78146	4.98158	4.26545	4.61592	4.29029	4.51557	4.16496	4.76296	4.30097	4.27979	3.91884	3.38135	3.58966	4.31357	3.67608	4.09785	4.00913	4.40252	4.7072	5.1204	4.63488	5.04567	4.3869	4.44577	4.2223	4.24808	4.56565	3.86529
Y56A3A.28	y56a3a.28	y56a3a.28_XIL01212_1_S1	0	0	0	0	0	0	0	0	0	0	0	0	0	0	0	0	0	0	0	0	0	0	0	0	0	0	0	0	0	0	0	0	0	0	0	0	0	0	0	0	0	0	0	0	0	0	0
Y5F2A.4	Y5F2A.4	Y5F2A.4_XIL0793_20141207_0002_S1	0	0	0	0	0	0	0	0	0.658688	0	0	0	0	0	0	0	0	0	0	0	0	0	0	0	0	0	0	0	0	0	0	0	0	0	0	0	0	0	0	0	0	0	0	0	0	0	0
Y5F2A.4	Y5F2A.4	Y5F2A.4_XIL0794_20141207_0001_S1	0	0	0	0	0	0	0	0	0	0	0	0	0	0	0	0	0	0	0	0	0	0	0	0	0	0	0	0	0	0	0	0	0	0	0	0	0	0	0	0	0	0	0	0	0	0	0
Y67H2A.10	Y67H2A.10	Y67H2A.10_XIL0996_20150328_0002_S1	0	0	0	0	0	0	0	0	0	0	0	0	0	0	0	0	0	0	0	0	0	0	0	0	0	0	0	0	0	0	0	0	0	0	0	0	0	0	0	0	0	0	0	0	0	0	0
Y73E7A.2	Y73E7A.2	Y73E7A.2_XIL0703_20141029_0002_S1	0	0	0	0	0	0	0.0140741	0	0	0	0	0	0	0	0	0	0	0	0	0	0	0	0	0	0	0	0.0617156	0	0	0	0	0	0	0	0	0	0	0	0	0	0	0	0	0	0	0	0
Y7A9D.1	Y7A9D.1	Y7A9D.1_XIL01000_20150327_0001_S1	0	0	3.21487	0	2.99999	0	0	2.24626	0	0	2.05964	0	0	0	0	0	3.65979	3.76572	4.31277	4.18195	0	0	0	0	0	0	0	0	0	0	0	0.141896	0	0	0	0	1.19629	3.07702	2.3128	0	0	0	0	2.32032	0	0	0
Y7A9D.1	Y7A9D.1	Y7A9D.1_XIL01001_20150328_0002_S1	0	0	0	0	1.5204	0	0	0	0	0	0	0	0	0	0	0	0	0	0	0	0	0	0	0	0	0	0	0	0	2.82405	0	3.98806	0	0	0	0	0	0	0	1.84436	0	0	0	0	0	0	0
ZC328.2	ZC328.2	ZC328.2_XIL0306_20140821_0002_S1	0	0	0	0	0	0	0	0	0	0	0	0	0	0	0	0	0	0	0	0	0	0	0	0	0	0	0	0	0	0	0	0	0	0	0	0	0	0	0	0	0	0	0	0	0	0	0
ZC123.3	zfh-2	zfh-2_XIL0672_20140923_0002_S1	0	0	0	0	0	0	0	0	1.58064	2.83856	3.63517	3.56677	1.76818	2.91877	3.87534	3.06102	3.1403	2.42136	0	0	0	0	0	0	0	0	0	1.0656	4.22441	4.39164	3.94839	3.90681	3.96523	3.6824	3.70842	3.58838	3.24751	3.11246	0	0	0	0	0	0	0	0	0
ZC123.3	zfh-2	zfh-2_XIL0673_20141107_0002_S1	0	0	0	0	0	0	0	0	4.42084	5.3127	5.17901	5.2475	5.61848	4.81609	5.21823	4.5235	4.4606	4.48846	0	0	0	0	0	0	0	0	0	0	5.23268	5.49814	5.39931	5.75698	5.43995	5.54396	4.87117	5.47562	4.44647	3.25905	0	0	0	0	0	0	0	0	0
F54F2.2	zfp-1	zfp-1_XIL01055_20150513_0001_S1	2.83771	3.59003	2.37476	2.96178	2.58076	0	2.94859	2.28793	2.84715	1.65734	2.97968	0.0055276	3.0999	0	3.03786	1.59628	1.77859	2.16158	3.07242	0	3.97045	0	2.63012	1.11397	2.36949	3.68904	2.27925	2.95984	2.6106	4.18356	2.48942	3.48493	3.84483	2.89347	3.00518	3.61721	3.39221	3.77379	3.36857	3.13881	3.17816	3.05821	2.47132	2.85387	2.78756	0	2.74534
F54F2.2	zfp-1	zfp-1_XIL01056_20150404_0001_S1	0	0	0	0	0	0	0	0	0.608759	0	0	0	3.20985	0	1.66302	0	0	0	0	1.62996	2.40534	2.54077	2.17068	0.416303	0	0	0	0.240425	0	3.71656	0	5.25147	0	3.81442	0	0	0	0	0	0	0	0	0	0.836741	0	0	0
F54F2.2	zfp-1	zfp-1_XIL01092_20150427_0002_S1	3.31059	3.95736	2.10269	3.09309	1.86922	1.86922	3.70939	1.86922	3.88472	1.87114	4.41533	1.07942	4.62543	2.88824	4.50082	3.158	1.96871	3.03108	1.845	2.98583	2.89992	1.96442	1.9967	2.0246	0	2.929	2.43127	2.97398	2.53634	3.37447	3.54464	4.04217	1.4125	3.84876	2.9014	2.51144	3.4659	1.80534	2.97458	3.25808	3.44923	3.0094	2.78943	3.26419	3.56446	2.72868	2.73001
F54F2.2	zfp-1	zfp-1_XIL240_20160922_001_S1	5.66348	5.43649	5.12747	5.19725	4.44853	4.16284	5.05085	4.88467	4.83448	5.22205	4.61548	4.66285	5.06638	4.08614	0	4.473	4.28938	4.0029	4.64424	5.50922	5.89551	5.80399	5.5871	5.19799	5.13177	5.54239	5.24643	5.47882	4.57437	5.19923	5.11905	3.68014	5.22821	4.18685	3.22675	4.24393	3.46415	4.76485	5.0739	5.55801	5.56324	5.66707	5.33986	5.1818	5.06059	4.91837	4.7616
F35H8.3	zfp-2	zfp-2_RW11773_20140818_0002_S1	3.88547	2.16152	3.85283	0	3.84227	0	0	0	0	0	0	0	1.54164	3.36829	0	0	0	0	0	5.14867	0.268307	0	0	0	0	0	0	0	0	4.5403	0	3.71071	2.00173	0	0	0.801289	0	0	0	0	0	0	1.69091	0	0	1.86888	0
W05H7.4	zfp-3	zfp-3a_XIL0997_20150331_0001_S1	4.71761	4.51583	4.05953	4.14476	4.33672	4.07445	4.55254	4.83998	5.1395	4.43893	5.08321	4.58278	4.67456	4.59083	4.2455	4.36714	4.19461	4.35238	4.78317	4.90455	4.46019	3.75799	4.32845	4.12661	4.32672	4.78275	4.66851	5.06947	4.56234	4.54356	5.05297	4.78232	4.78107	4.90635	4.66793	4.83472	4.14681	4.14846	4.6517	4.50419	4.34646	4.21205	4.27553	4.54985	4.31694	4.50422	4.65544
W05H7.4	zfp-3	zfp-3a_XIL0998_20150324_0002_S1	7.90491	7.77502	4.59761	5.06993	0	0	0	0	0	0	0	0	0	0	0	0	0	0	0	7.73923	7.40537	4.6242	5.98535	0	0	0	0	0	0	0	0	0	0	0	0	0	0	3.17877	0	7.69408	7.59056	5.25436	4.74601	0	0	0	0
W08E12.1	zip-11	zip-11_XIL0517_20140530_0002_S1	3.47718	4.12069	2.94665	2.67327	4.11192	3.01227	2.66712	5.33487	2.28757	3.13876	3.45052	3.28746	2.76867	3.9327	3.34084	2.61625	3.96237	3.75794	2.81112	3.17236	4.09409	4.21149	4.67887	3.37727	1.07407	4.85465	5.17716	3.67288	3.20195	4.27061	4.23674	5.478	4.76075	2.94895	3.14686	3.46393	2.05737	2.32371	2.69504	1.85936	3.74988	2.14466	3.28315	1.49482	2.85336	1.57238	0.903229
Y75B8A.29	zip-12	zip-12_XIL0946_20150215_0002_S1	0	0	0	0	0	0	0	0	0	0	0	0	0	0	0	0	0	0	0	0	0	0	0	0	0	0	0	0	0	0	0	0	0	0	0	0	0	0	0	0	0	0	0	0	0	0	0
Y75B8A.29	zip-12	zip-12_XIL0947_20150213_0001_S1	0	0	0	0	0	0	0	0	0	0	0	0	0	0	0	0	0	0	0	0	0	0	0	0	0	0	0	0	0	0	0	0	0	0	0	0	0	0	0	0	0	0	0	0	0	0	0
K02F3.4	zip-2	zip-2_XIL0607_20140715_0002_S1	0	0	0	0	0	0	0	0	0	0	0	0	0	0	0	0	0	0	0	0	0	0	0	0	0	0	0	0	0	0	0	0	0	0	0	0	0	0	0	0	0	0	0	0	0	0	0
W07G1.3	zip-3	zip-3_RW11815_20131008_0001_S1	4.12302	4.12115	3.83618	4.52467	4.33109	4.16561	3.99124	4.17074	4.39148	4.16411	4.72978	4.30922	4.51175	4.471	4.38217	4.32458	4.25293	4.95302	4.6222	3.22799	3.11182	3.00047	3.28882	3.40754	3.31262	3.38689	3.27028	3.36701	3.52032	4.25478	3.73855	4.40457	3.99198	4.11626	4.29637	4.30764	4.30415	3.99629	4.09336	3.99797	4.08599	4.17477	4.31842	4.60626	4.26391	4.06905	4.21269
W07G1.3	zip-3	zip-3_RW11815_20131119_0002_S1	5.11538	5.17665	4.71533	4.9865	5.06668	4.52293	4.62485	4.426	4.62932	4.29103	4.53284	4.18726	4.60159	4.20282	4.30745	4.5552	4.04609	4.51593	3.81482	4.89247	5.09486	4.72235	5.03032	4.97615	4.38878	4.17159	3.98502	4.45338	3.64507	4.4369	3.71168	4.42743	3.65262	3.91134	4.01507	3.85953	4.21058	4.21626	3.31738	5.06407	5.07695	4.78803	4.94659	5.18448	4.91539	4.63955	4.47858
Y44E3B.1	zip-4	zip-4_XIL0321_20140227_0001_S1	3.32531	4.28196	0	4.97338	2.26946	0	4.7812	2.14338	3.94409	2.12513	3.69495	2.12127	3.01856	2.27945	1.86012	1.97089	0.0639163	0	2.24006	3.04094	4.40009	0	3.63661	2.77753	0.827987	4.57863	2.90176	3.29919	2.80448	3.54877	2.30234	2.89781	2.68932	1.83681	0	1.22137	1.39463	0.802979	2.0257	4.36801	4.02249	3.75059	4.43664	4.0679	4.2522	3.32029	1.21413
C34D1.5	zip-5	zip-5a_XIL0366_20140302_0002_S1	0	0	0	0	0	0	0	0.182997	0	3.61863	1.80074	2.96019	0	1.93616	0	0	0	0	4.86245	0	0	0	0	0	0	0	0	0	0	2.26075	0	3.2768	0	0	0	0	0	0	3.97337	0	0	0	0	0	0	0	0
R07H5.10	zip-6	zip-6a_XIL0819_20141230_0001_S1	0	0	0	0	0	0	0.0787929	0	0	0	0	0.273041	0	0	0	0	1.54685	0	0	0	0	0	0	4.64867	0	0	1.34495	0	0	0	3.08956	0	0	0	0	2.18573	0	0	0	0	0	4.90401	0	4.3567	2.27053	0	0
R07H5.10	zip-6	zip-6a_XIL0918_20150124_0001_S1	0	0	0	0	0	0	0	0	0	0	0	0	0	0	0	0	0	0	0	0	0	0	0	0	0	0	0	0	0	0	0	0	0	0	0	0	0	0	0	0	0	0	0	0	0	0	0
R07H5.10	zip-6	zip-6a_XIL0919_20150201_0002_S1	3.52897	0	0	0	0	0	0	0	4.28667	0	3.88243	0	3.8574	0	0	0	0	0	0	0	0	3.22533	0	0	0	3.51628	0	3.75336	0	0.248406	0	0	0	0.144748	0	0	0	3.48229	0	3.36842	0	0	0	2.90016	1.71924	0	0
Y51H4A.4	zip-7	zip-7_XIL0808_20150116_0002_S1	0	5.72095	0	5.59745	0	0	0	0	0	0	0	0	0	0	0	0	0	0	0	0	5.52141	0	5.5766	0	0	0	0	0	0	4.13518	0	0	0	0	0	3.50932	0	0	0	7.18267	0	5.53302	7.20429	5.19218	5.68412	0	0
ZK1067.2	ZK1067.2	ZK1067.2a_XIL0144_20140220_0001_S1	6.52518	5.28458	6.16635	6.3394	6.62904	5.13372	5.13873	5.59476	5.78736	5.98323	5.83792	5.72949	5.142	4.77518	6.30185	4.96379	4.60833	4.31838	4.33358	5.87287	5.80683	6.25337	5.24119	5.70181	4.6273	6.35523	4.90891	6.05799	2.26543	5.93062	4.06748	5.98944	3.17141	6.11578	4.57287	6.11227	3.64855	3.02689	4.47635	6.02571	5.41177	6.35804	5.87977	6.1019	6.54775	6.2846	4.79858
ZK185.1	ZK185.1	ZK185.1_RW10617_20140906_0002_S1	8.42887	7.323	6.87928	5.43662	5.56746	4.17359	5.2791	4.25306	0	0	0	0	0	0	0	0	0	0	0	8.51184	7.99836	6.49578	5.81221	3.39507	0	4.45235	0	0	0	0	0	0	0	0	0	2.46005	0	0	0	7.94618	7.59996	3.67196	3.50157	3.16525	4.86069	3.11325	6.31756
ZK185.1	ZK185.1	ZK185.1_RW10650_20130929_0001_S1	3.41322	3.78775	0.220125	2.31543	1.51476	0.216863	0.418638	0	0.78978	0.145049	1.33862	0	0.679681	0.0887192	1.78561	0	0	0.0587374	0.014031	4.39909	3.99785	1.751	1.26809	1.38676	1.58393	1.59493	1.22734	1.36593	0.048713	0.660152	0.299642	0.681379	0	1.6527	0.0171239	1.2654	0.144671	0.633761	0.669998	3.09054	3.99618	2.54443	1.23029	1.5895	1.46947	0.00685674	0.0640957
ZK185.1	ZK185.1	ZK185.1_SD1645_20140314_0001_S1	7.36408	8.01167	6.15893	5.5017	6.46019	3.20945	4.82265	4.02126	3.34595	1.08516	3.92654	0	4.17452	6.56556	2.79853	1.35287	0	1.74172	4.1662	6.84284	8.16892	4.81349	5.6308	3.33742	2.17387	4.18261	4.17524	3.65829	0	4.7935	0	4.89694	0	5.15226	0	1.46066	0	0	0	7.53644	7.43449	6.75425	5.73118	3.67609	4.70001	2.79352	4.47869
ZK185.1	ZK185.1	ZK185.1_XIL259_20161031_S1	3.9097	3.28977	2.73776	2.53319	2.43715	1.97142	2.32682	2.67112	1.33522	2.42426	1.52644	2.46018	1.41438	1.29475	2.02794	2.20264	1.78126	1.55802	1.726	3.89848	3.82025	2.75661	2.83793	1.93891	2.89613	2.76723	0	3.24346	2.37891	1.48642	1.45483	1.26151	1.41979	1.24852	1.53093	1.176	1.90295	2.21015	1.544	2.79435	3.9363	2.33412	2.49369	2.48123	2.32934	2.31149	2.56498
ZK337.2	ZK337.2	ZK337.2_XIL0831_20141227_0001_S1	0	0	0	0	0	0	0	0	0	0	0	0	0	0	0	0	0	0	0	0	0	0	0	0	0	0	0	0	0	0	0	0	0	0	0	0	0	0	0	0	0	0	0	0	0	0	0
ZK652.6	ZK652.6	ZK652.6_RW11827_20131108_0002_S1	0	0.415017	1.41426	0.44609	1.66224	1.79186	0	1.02641	0	2.53034	0	0.990493	0.681978	1.74639	0.471302	1.5119	2.17984	1.49123	2.03023	0	0	0.554942	0.159709	0.155127	0	0.168435	0.70333	0.223234	0.0370259	0	0.101575	0	0	0	0	0	0	0.164501	0.116898	0	0	0.535855	0.47173	0.874365	0.0614887	1.8304	1.60852
F54F2.5	ztf-1	ztf-1_RW11816_20140328_0002_S1	0	0	0	0	0	0	0	0	0	0	0	0	0	0	0	0	0	0	0	0	0	0	0	0	0	0	0	0	0	0	0	0	0	0	0	0	0	0	0	0	0	0	0	0	0	0	0
F52F12.6	ztf-11	ztf-11_XIL01035_2_S1	0	0	0	0	0	0	0	0	1.04964	0	0	0	0	0	0	1.68856	1.34802	0	0	0	0	0	0	0	0	0	0	0	0	0	0	0	0	0	0	0	0	0	0	0	0	0	0	0	0	0	0
F52E4.8	ztf-13	ztf-13_RW11800_20140326_0001_S1	4.55195	3.9431	3.91127	4.16677	3.61843	3.95316	2.77722	4.45342	2.48369	4.19107	2.55292	3.13167	1.73406	4.99393	3.00145	4.57545	4.03935	4.49581	3.70832	5.10676	4.96518	3.74625	4.55316	4.01407	3.76959	3.6317	4.22386	4.04262	3.69859	4.19417	3.6505	3.30909	4.39255	2.99338	4.62722	0	4.65243	4.39996	3.71852	4.1872	3.59324	4.34048	3.83108	4.27702	3.14093	2.96029	3.92043
M163.2	ztf-14	ztf-14_XIL0766_20141215_0002_S1	4.09799	4.03314	1.8299	3.33001	0	0	0	0	0	0	0.283668	0	0	0	0	0	0	0	0	4.48669	4.94157	0	3.18704	0	0	0	1.36119	1.31267	0	2.94352	0	0.509551	0	0	0	0	0	0	0	4.61802	5.0826	0	2.5545	0	0	2.55674	2.44477
R08E3.4	ztf-16	ztf-16_RW11702_20140107_0001_S1	0	0	0	0	0	0	0	0	0	0	0	0	0	0	0	0	0	0	0	0	0	0	0	0	0	0	0	0	0	0	0	0	0	0	0	0	0	0	0	0	0	0	0	0	0	0	0
R08E3.4	ztf-16	ztf-16_RW11703_20141212_0001_S1	0	0	0	0	0	0	0	0	0	0	0	0	0	0	0	0	0	0	0	0	0	0	0	0	0	0	0	0	0	0	0	0	0	0	0	0	0	0	0	0	0	0	0	0	0	0	0
T09A5.12	ztf-17	ztf-17_XIL0754_20141221_0001_S1	7.02802	7.26154	5.3474	6.15779	5.4681	5.8289	6.27657	5.17329	6.4172	7.04397	6.2319	6.51236	5.91051	7.10366	4.35846	7.05654	6.00142	5.12608	4.65951	6.56388	6.97847	5.24341	5.47288	5.14151	5.56579	5.19806	0	6.04108	6.6376	6.68351	5.82419	5.45754	6.37642	3.32394	4.7643	5.48854	6.03508	3.6153	4.1421	5.91999	7.06644	5.50382	5.8657	5.57019	6.48721	6.04597	4.90821
T09A5.12	ztf-17	ztf-17_XIL0755_20141215_0002_S1	5.68697	5.55491	3.90149	4.48381	3.19248	3.28825	4.75857	4.1103	5.62034	4.6525	5.27468	4.32787	2.61422	4.87945	2.50994	4.55495	5.03142	4.87232	3.09672	5.84018	5.93957	2.72317	4.60735	3.40685	3.16304	4.15685	3.52098	4.71842	5.03746	5.5122	4.88164	5.00036	4.23651	5.51497	3.40225	5.85085	4.78159	4.95494	0	5.52743	5.80682	4.6919	4.46173	4.32178	4.21927	5.45716	4.92049
T24C4.7	ztf-18	ztf-18_RW11208_20131023_0002_S1	0.457481	0.459145	0	0	0.0443087	0.146156	0.0492025	0	0.270212	0.136629	0.346042	0.172574	0.614578	0.0645112	0.2907	0.164369	0.183672	0.228711	0.0188719	0.129815	0.268206	0.217374	0.361433	0.415932	0.127762	0.219118	0.458211	0.228089	0.184469	0.13808	0.311583	0	0.384187	0.303523	0.214661	0.462533	0.506751	0.774822	0.444113	0.303988	0.473687	0.00183626	0	0	0	0.464034	0.2815
F13G3.1	ztf-2	ztf-2_XIL0624_20140717_0001_S1	0	0	0	0	0	0	0	0	0	0	0	0	0	0	0	0	0	0	0	0	0	0	0	0	0	0	0	0	0	0	0	0	0	0	0	0	0	0	0	0	0	0	0	0	0	0	0
Y54E10BR.8	ztf-23	ztf-23_XIL0257_20140214_0001_S1	0	3.21808	0	0	0	0	0.311865	0	0	0	0	0	0	0	0	0	0	0	0	0	4.39201	0	0	0	0	0	0	0	0	0	0	0	0	0	0	0	0	0	0	2.18851	0	0	0	0	0	0	0
Y6G8.3	ztf-25	ztf-25_RW11206_20131123_0002_S1	1.09094	0.72676	0.931141	1.00721	0.809931	0.866673	0.784828	0.554693	0.703061	1.06949	0.659097	1.42053	0.804605	0.761715	1.38405	0.889389	0.877088	1.04684	1.26752	1.00922	0.770717	0.649779	1.15594	0.419516	0.491447	0.440153	0.241776	0.573272	1.1996	0.569687	1.38465	1.10061	1.39481	1.34089	1.34572	0.780202	1.31115	1.32598	1.47201	1.11812	0.924006	1.23662	0.83559	0.946165	1.18722	0.616239	0.6656
F36F12.8	ztf-28	ztf-28_RW11802_20140405_0002_S1	4.38431	5.19873	3.96471	4.7039	3.79709	3.66735	4.48328	3.27815	3.80215	1.44829	2.58152	0	1.82712	0.431139	3.98029	3.67264	2.66978	0	1.25746	4.44099	4.96225	4.65328	2.67275	0	2.65096	4.23889	2.99198	4.21977	2.95856	3.44573	0.807828	3.09804	1.88945	4.37584	2.19937	5.46094	0.642104	0.371794	2.50087	4.10404	4.621	6.159	3.40072	3.39754	3.56567	4.93971	0
F36F12.8	ztf-28	ztf-28_XIL0653_20140824_0001_S1	0	0	0	0	0	0	0	0	0	0	0	0	0	0	0	0	0	0	0.784783	0	0	0	0	0	0	1.95646	0	0	0	0	0	0	2.47061	0	0	0	0	0	4.14785	0	0	0	0	0	4.33878	0	0
C53D5.4	ztf-3	ztf-3_RW11788_20140104_0002_S1	4.39286	3.96812	4.00428	2.77295	3.73606	1.89191	1.89451	1.84755	3.40386	1.83538	2.02654	2.11421	3.72264	3.63617	4.91929	4.3147	4.83784	4.90917	4.18054	4.71219	4.303	3.06187	3.82647	4.07102	1.87678	2.99989	2.41723	4.09667	2.58876	4.0414	2.25017	4.11865	2.87532	4.54093	4.2778	4.91749	5.33238	5.11079	4.62942	4.0856	3.97668	2.48967	2.47785	3.84357	1.48788	2.71668	1.76988
C53D5.4	ztf-3	ztf-3_XIL0846_20150120_0003_S1	0	0	0	0	0	0	0.623721	0.286516	0	0	0	0	0	0	0	0	0	0	0	0	0	0	0	0	0	0	0	0	0	0	0	0	0	0	0	0	0	0	0	0	0	0	0	0.445463	0	0	0
C06E1.8	ztf-30	ztf-30_XIL0434_20141030_0002_S1	0	0	0	0	0	0	0	0	0	0	0	0	0	0	0	0	0	0	0	0	0	0	0	0	0	0	0	0	0	0	0	0	0	0	0	0	0	0	0	0	0	0	0	0	0	0	0
C06E1.8	ztf-30	ztf-30_XIL0435_20140410_0002_S1	0	0	0	0	0	0	0	0	0	0	0	0	0	0	0	0	0	0	0	0	0	0	0	0	0	0	0	0	0	0	0	0	0	0	0	0	0	0	0	0.0204839	0	0	0	0	0	0	0
C06E1.8	ztf-30	ztf-30_XIL0435_20140422_0002_S1	0	0	0	0	0	0	0	0	0	0	0	0	0	0	0	0	0	0	0	0	0	0	0	0	0	0	0	0	0	0	0	0	0	0	0	0	0	0	0	0	0	0	0	0	0	0	0
T10B11.3	ztf-4	ztf-4_XIL01036_20150413_0001_S1	0	0	0	0	0	0	0	0	0	0	0	0	0	0	0	0	0	0	0	0	0	0	0	0	0	0	0	0	0	0	0	0	0	0	0	0	0	0	0	0	0	0	0	0	0	0	0
W06H12.1	ztf-6	ztf-6_XIL0350_20140922_0002_S1	5.00383	3.46171	3.57437	3.31492	4.22864	2.91018	5.05395	0	3.99312	0	4.65687	1.55699	3.96944	0	4.72796	0	3.88423	3.36161	3.08377	4.7337	4.71323	4.23201	2.99994	2.08737	1.89721	3.70875	0	5.12101	3.29239	1.87524	2.71001	3.90143	3.98794	4.34231	4.44667	5.48918	4.28079	4.04174	1.54145	4.85807	4.22365	4.55171	2.5987	3.80611	1.6838	4.65713	0
W06H12.1	ztf-6	ztf-6_XIL0352_20140309_0002_S1	0	0	0	0	0	0	1.46509	0	0	0	0	0	0	0	0	0	0	0	0	0	0	0	0	0	0	0	0	0	0	0	0	0	0	0	0	0	0	0	0	0	0	0	0	0	0	0	0
W06H12.1	ztf-6	ztf-6_XIL257_20161031_S1	0	0	0	0	0	0	0	0	0	0	0	0	0	0	0	0	0	0	0	0	0	0	0	0	0	0	0	0	0	0	0	0	0	0	0	0	0	0	0	0	0	0	0	0	0	0	0
F46B6.7	ztf-7	ztf-7_RW11018_20130526_0002_S1	5.29564	4.81288	0.327505	0.571243	0	0	0	0	0	0	0	0	0	0	0.28635	0	0	0	0	5.94999	4.07731	2.30287	1.29847	0	0	0	0	0	0	0	0	0	0	0	0	0.477137	0	0	0	6.08553	5.39742	0	0	0	0	0.713805	0
ZC395.8	ztf-8	ztf-8_RW10810_20141201_0002_S1	0	0	0	0	0	0	0	0	0	0	0	0	0	0	0	0	0	0	0	0	0	0	0	0	0	0	0	0	0	0	0	0	0	0	0	0	0	0	0	0	0	0	0	0	0	0	0
ZC395.8	ztf-8	ztf-8_RW10811_20130902_0001_S1	0.117182	0.638669	1.02955	1.10378	0.0867881	0.0548323	0.440506	0.808187	0.273532	1.12555	0.333981	0.477441	0.312094	0.342216	0.389421	0.347796	0.671181	0.294591	0.308172	0.482511	0.968543	0.382971	0	0	0	0.0285312	0	0	0.61693	0	0.484791	0	0	0	0.209622	0.184162	0.348753	0.37806	0.222469	0.328521	1.00357	0.204622	0.0859794	0.021375	0.57745	0.394334	0.138096
ZC395.8	ztf-8	ztf-8_RW10811_20130902_0004_S1	0	0.484978	0	0.222802	0.20546	0	0.187412	0.00212514	0.0127214	0.00817929	0.141054	0.206905	0.0707804	0	0.698509	0.0312839	0.181351	0.0990036	0.0736471	0	0.443151	0.44607	0	0.219859	0.0634177	0.505908	0.5111	0.672963	0.403209	0.768585	0.680837	0.498485	0	0.0746659	0	0.315317	0.0304001	0.133008	0.942711	0	0.585113	0.00648668	0.10204	0.231813	0	0.0549941	0.0420423
ZC395.8	ztf-8	ztf-8_SD1670_20140802_0001_S1	0	0	0	0	0	0	0	0	0	0	0	0	0	0	0	0	0	0	0	0	0	0	0	0	0	0	0	0	0	0	0	0	0	0	0	0	0	0	0	0	0	0	0	0	0	0	0
ZK287.6	ztf-9	ztf-9_XIL0597_20140710_0002_S1	5.50799	4.70045	5.32605	4.43496	3.90812	4.38392	3.31169	4.14806	4.07698	4.59293	4.33427	3.87732	4.7882	3.8019	4.42534	4.04148	1.47959	4.0424	4.06306	5.66194	6.17205	5.32463	4.31743	0	4.16469	3.50463	3.66299	4.02741	2.49454	4.56495	3.48901	4.34423	2.63633	3.65881	3.93688	3.41962	2.97628	4.34758	4.37328	5.37692	5.48877	5.45347	3.78829	4.94803	4.05953	4.61248	2.64022
[truncated: 509 more columns]
